# Supplementary material for: RNA-seq data of Aspergillus tubingensis NBRC 31125 in carbon catabolite repressor related to xylanase production
Source: Data Brief. 2022 Oct 26;45:108700. doi: 10.1016/j.dib.2022.108700 (PMC9679690; doi:10.1016/j.dib.2022.108700)
Supplement: Supplementary file 1 [file mmc1.xlsx]

## Sheet: Heatmap
geneid	clusters	locus_tag	product
XM_035495117.1	1	AtWU_00001	uncharacterized protein
XM_035495118.1	1	AtWU_00002	putative translation initiation factor
XM_035495119.1	1	AtWU_00003	like-Sm ribonucleo protein
XM_035495120.1	1	AtWU_00004	6, 7-dimethyl-8-ribityllumazine synthase family protein
XM_035495121.1	1	AtWU_00005	Trm112p-domain-containing protein
XM_035495122.1	1	AtWU_00006	SET domain protein
XM_035495124.1	1	AtWU_00008	DMRL synthase family protein
XM_035495125.1	1	AtWU_00009	proteasome subunit alpha type 3
XM_035495126.1	1	AtWU_00010	18S rRNA (guanine(1575)-N(7))-methyltransferase
XM_035495129.1	1	AtWU_00013	S-adenosyl-L-methionine-dependent methyltransferase
XM_035495130.1	1	AtWU_00014	DUF396 doamin protein
XM_035495131.1	1	AtWU_00015	RhoGAP-domain-containing protein
XM_035495132.1	1	AtWU_00016	mitochondrion biogenesis protein
XM_035495133.1	1	AtWU_00017	eukaryotic type KH-domain (KH-domain type I)
XM_035495135.1	1	AtWU_00019	HCNGP-domain-containing protein
XM_035495136.1	1	AtWU_00020	proteasome component Pre4
XM_035495137.1	1	AtWU_00021	fumarylacetoacetate hydrolase family protein
XM_035495140.1	1	AtWU_00024	lipase (class 3) family protein
XM_035495141.1	1	AtWU_00025	autophagy-related protein Atg10
XM_035495142.1	1	AtWU_00026	RNA binding domain protein
XM_035495143.1	1	AtWU_00027	actin-related protein 2/3 complex subunit 1A
XM_035495144.1	1	AtWU_00028	lipase
XM_035495147.1	1	AtWU_00031	ARM repeat-containing protein
XM_035495148.1	1	AtWU_00032	proteasome component
XM_035495149.1	1	AtWU_00033	PMM-domain-containing protein
XM_035495150.1	1	AtWU_00034	DnaJ chaperone
XM_035495151.1	1	AtWU_00035	uncharacterized protein
XM_035495152.1	1	AtWU_00036	endoplasmic reticulum DnaJ domain protein Erj5
XM_035495153.1	1	AtWU_00037	prenylated Rab acceptor 1
XM_035495155.1	1	AtWU_00039	FK506 suppressor Sfk1
XM_035495156.1	1	AtWU_00040	tyrosine/serine protein phosphatase
XM_035495157.1	1	AtWU_00041	CFEM domain family protein
XM_035495158.1	1	AtWU_00042	tubby C-terminal-like domain-containing protein
XM_035495162.1	1	AtWU_00046	geranylgeranyl transferase beta subunit
XM_035495163.1	1	AtWU_00047	pkinase-domain-containing protein
XM_035495164.1	1	AtWU_00048	l-fucose permease
XM_035495169.1	1	AtWU_00053	26S protease regulatory subunit S10B
XM_035495170.1	1	AtWU_00054	mannosyl-oligosaccharide alpha-1,2-mannosidase
XM_035495171.1	1	AtWU_00055	peptidase
XM_035495172.1	1	AtWU_00056	uncharacterized protein
XM_035495173.1	1	AtWU_00057	polynucleotide kinase 3'-phosphatase
XM_035495174.1	1	AtWU_00058	mediator of RNA polymerase II transcription subunit 18
XM_035495176.1	1	AtWU_00060	DUF647 domain protein
XM_035495179.1	1	AtWU_00063	negative regulator of DNA transposition
XM_035495180.1	1	AtWU_00064	KOW motif domain protein
XM_035495182.1	1	AtWU_00066	oligosaccharide biosynthesis protein Alg14 like family protein
XM_035495183.1	1	AtWU_00067	methionyl-tRNA formyltransferase family protein
XM_035495184.1	1	AtWU_00068	NADP(+)-dependent dehydrogenase
XM_035495185.1	1	AtWU_00069	glycosyltransferase family protein
XM_035495186.1	1	AtWU_00070	Ima1 N-terminal domain-domain-containing protein
XM_035495187.1	1	AtWU_00071	lipoyltransferase and lipoate-protein ligase
XM_035495190.1	1	AtWU_00074	serine/threonine-protein kinase Ssp1
XM_035495191.1	1	AtWU_00075	arabinogalactan endo-1,4-beta-galactosidase A
XM_035495192.1	1	AtWU_00076	C2H2 type zinc finger domain protein
XM_035495193.1	1	AtWU_00077	alpha-1,2-mannosyltransferase
XM_035495194.1	1	AtWU_00078	mitochondrial export translocase Oxa2
XM_035495196.1	1	AtWU_00080	Nulp1-pending protein
XM_035495197.1	1	AtWU_00081	vacuolar membrane PQ loop repeat protein
XM_035495199.1	1	AtWU_00083	UPF0662 protein
XM_035495200.1	1	AtWU_00084	Fe-containing alcohol dehydrogenase
XM_035495201.1	1	AtWU_00085	importin beta-3 subunit
XM_035495204.1	1	AtWU_00088	leucine rich repeat domain protein
XM_035495205.1	1	AtWU_00089	uncharacterized protein
XM_035495207.1	1	AtWU_00091	T-complex protein 1 subunit eta
XM_035495209.1	1	AtWU_00093	RLI and DUF367 domain protein
XM_035495210.1	1	AtWU_00094	VHS domain protein
XM_035495211.1	1	AtWU_00095	uncharacterized protein
XM_035495212.1	1	AtWU_00096	CBS domain protein
XM_035495213.1	1	AtWU_00097	CBS domain-containing protein
XM_035495215.1	1	AtWU_00099	zinc-binding oxidoreductase
XM_035495216.1	1	AtWU_00100	vacuolar protein sorting-associated protein 74
XM_035495218.1	1	AtWU_00102	23 kDa subunit of NADH-quinone oxidoreductase
XM_035495220.1	1	AtWU_00104	SURF6-domain-containing protein
XM_035495222.1	1	AtWU_00106	40S ribosomal protein S2
XM_035495226.1	1	AtWU_00110	mitochondrial carrier protein
XM_035495227.1	1	AtWU_00111	mitochondrial translation initiation factor
XM_035495228.1	1	AtWU_00112	neutral/alkaline non-lysosomal ceramidase family protein
XM_035495229.1	1	AtWU_00113	haloacid dehalogenase, type II
XM_035495230.1	1	AtWU_00114	(S)-2-haloacid dehalogenase
XM_035495231.1	1	AtWU_00115	Zn(II)2Cys6 transcription factor
XM_035495236.1	1	AtWU_00120	NAD(P)-binding protein
XM_035495240.1	1	AtWU_00124	nuclear localization protein Npl6
XM_035495242.1	1	AtWU_00126	trimethyllysine dioxygenase
XM_035495244.1	1	AtWU_00128	mitogen-activated protein kinase mpkC
XM_035495248.1	1	AtWU_00132	trimethyllysine dioxygenase TmlH
XM_035495251.1	1	AtWU_00135	Mn2+ homeostasis protein
XM_035495252.1	1	AtWU_00136	N-acetylglucosamine-phosphate mutase
XM_035495253.1	1	AtWU_00137	ATP-dependent RNA helicase
XM_035495254.1	1	AtWU_00138	ribosome biogenesis protein Ssf2
XM_035495255.1	1	AtWU_00139	alpha subunit of riboflavin synthase
XM_035495256.1	1	AtWU_00140	CAIB/BAIF family enzyme
XM_035495258.1	1	AtWU_00142	metallo-dependent hydrolase
XM_035495259.1	1	AtWU_00143	short-chain dehydrogenase/reductase family protein
XM_035495260.1	1	AtWU_00144	WD40 repeat-like protein
XM_035495261.1	1	AtWU_00145	SWI-SNF complex subunit
XM_035495262.1	1	AtWU_00146	SWI-SNF complex subunit
XM_035495263.1	1	AtWU_00147	DUF887-domain-containing protein
XM_035495264.1	1	AtWU_00148	chromosome segregation ATPase family protein
XM_035495271.1	1	AtWU_00155	monocarboxylate permease
XM_035495272.1	1	AtWU_00156	MAGE-domain-containing protein
XM_035495273.1	1	AtWU_00157	ankyrin repeat protein
XM_035495274.1	1	AtWU_00158	DNA-directed RNA polymerase III subunit RPC10
XM_035495278.1	1	AtWU_00162	six-hairpin glycosidase
XM_035495280.1	1	AtWU_00164	TeaA receptor tear
XM_035495281.1	1	AtWU_00165	BAG domain protein
XM_035495285.1	1	AtWU_00169	uncharacterized protein
XM_035495286.1	1	AtWU_00170	sterol o-acyltransferase
XM_035495287.1	1	AtWU_00171	nagb/rpia/CoA transferase-like protein
XM_035495288.1	1	AtWU_00172	kinetochore protein Nuf2
XM_035495290.1	1	AtWU_00174	ARM repeat-containing protein
XM_035495291.1	1	AtWU_00175	metallo-dependent phosphatase
XM_035495292.1	1	AtWU_00176	E set domain-containing protein
XM_035495293.1	1	AtWU_00177	apses transcription factor
XM_035495294.1	1	AtWU_00178	protein clp1
XM_035495296.1	1	AtWU_00180	37S ribosomal protein S19, mitochondrial domain protein
XM_035495297.1	1	AtWU_00181	quinone oxidoreductase
XM_035495300.1	1	AtWU_00184	ribosomal protein S19/S15
XM_035495301.1	1	AtWU_00185	transcription initiation factor IID, TAF10 subunit
XM_035495302.1	1	AtWU_00186	MYB DNA binding protein
XM_035495306.1	1	AtWU_00190	alpha/beta fold family hydrolase
XM_035495307.1	1	AtWU_00191	glycosyl transferase family 8 protein
XM_035495309.1	1	AtWU_00193	GTP-binding protein RBG1
XM_035495310.1	1	AtWU_00194	centromere binding protein B
XM_035495311.1	1	AtWU_00195	PXA domain protein
XM_035495312.1	1	AtWU_00196	uridine nucleosidase Urh1
XM_035495313.1	1	AtWU_00197	enolase C-terminal domain-like protein
XM_035495314.1	1	AtWU_00198	vacuolar import and degradation protein-domain-containing protein
XM_035495317.1	1	AtWU_00201	3-oxo-5-alpha-steroid 4-dehydrogenase
XM_035495318.1	1	AtWU_00202	uncharacterized protein
XM_035495320.1	1	AtWU_00204	FKBP-like protein
XM_035495321.1	1	AtWU_00205	UDP-Glc/Gal endoplasmic reticulum nucleotide sugar transporter
XM_035495323.1	1	AtWU_00207	transcription factor SipA3
XM_035495324.1	1	AtWU_00208	ribosome biogenesis protein Kri1
XM_035495326.1	1	AtWU_00210	uncharacterized protein
XM_035495327.1	1	AtWU_00211	putative Sin3 binding protein-domain-containing protein
XM_035495334.1	1	AtWU_00218	peroxisome biosynthesis protein Peroxin-2
XM_035495337.1	1	AtWU_00221	aldehyde dehydrogenase family protein
XM_035495338.1	1	AtWU_00222	importin 11
XM_035495339.1	1	AtWU_00223	exo-beta-1,3-glucanase
XM_035495341.1	1	AtWU_00225	vanillin dehydrogenase
XM_035495343.1	1	AtWU_00227	uncharacterized protein
XM_035495345.1	1	AtWU_00229	acid phosphatase
XM_035495346.1	1	AtWU_00230	maintenance of telomere capping protein 1
XM_035495347.1	1	AtWU_00231	uncharacterized protein
XM_035495348.1	1	AtWU_00232	C2H2 finger domain protein
XM_035495349.1	1	AtWU_00233	transmembrane 14C domain-containing protein
XM_035495352.1	1	AtWU_00236	RTC4-like domain-domain-containing protein
XM_035495353.1	1	AtWU_00237	DUF726 domain protein
XM_035495354.1	1	AtWU_00238	C6 zinc finger domain protein
XM_035495356.1	1	AtWU_00240	C6 transcription factor
XM_035495357.1	1	AtWU_00241	defender against death DAD protein
XM_035495358.1	1	AtWU_00242	pre-mRNA-splicing factor ATP-dependent RNA helicase prp16
XM_035495359.1	1	AtWU_00243	prefoldin subunit 2
XM_035495363.1	1	AtWU_00247	Ser/Thr protein phosphatase family protein
XM_035495367.1	1	AtWU_00251	ubiquitin ligase complex F-box protein Grr1
XM_035495368.1	1	AtWU_00252	peptidase family M28 family
XM_035495369.1	1	AtWU_00253	TBP associated factor
XM_035495370.1	1	AtWU_00254	NADH-ubiquinone oxidoreductase kD subunit
XM_035495371.1	1	AtWU_00255	secretory pathway Sec39
XM_035495374.1	1	AtWU_00258	putative integral membrane protein
XM_035495378.1	1	AtWU_00262	putative integral membrane protein
XM_035495379.1	1	AtWU_00263	serine/threonine protein kinase
XM_035495380.1	1	AtWU_00264	RNA polymerase II mediator complex protein Nut2
XM_035495381.1	1	AtWU_00265	uncharacterized protein
XM_035495383.1	1	AtWU_00267	erythromycin esterase
XM_035495384.1	1	AtWU_00268	erythromycin esterase
XM_035495386.1	1	AtWU_00270	inositol phospholipid biosynthesis protein Scs3
XM_035495390.1	1	AtWU_00274	C6 transcription factor
XM_035495391.1	1	AtWU_00275	C6 transcription factor
XM_035495392.1	1	AtWU_00276	mannose 6-phosphate receptor domain-containing protein
XM_035495395.1	1	AtWU_00279	splicing factor 3B, subunit 5
XM_035495398.1	1	AtWU_00282	uncharacterized protein
XM_035495401.1	1	AtWU_00285	mitochondrial inner-membrane-bound regulator family protein
XM_035495402.1	1	AtWU_00286	mitochondrial inner-membrane-bound regulator-domain-containing protein
XM_035495403.1	1	AtWU_00287	respiratory complex assembly protein Rmp1
XM_035495405.1	1	AtWU_00289	phosphatases II
XM_035495407.1	1	AtWU_00291	beta subunit of phenylalanyl-tRNA synthetase
XM_035495408.1	1	AtWU_00292	ARM repeat-containing protein
XM_035495412.1	1	AtWU_00296	DASH complex subunit Dad3-domain-containing protein
XM_035495413.1	1	AtWU_00297	37S ribosomal protein S5
XM_035495414.1	1	AtWU_00298	tRNA(m5U54)methyltransferase
XM_035495415.1	1	AtWU_00299	oxidoreductase
XM_035495416.1	1	AtWU_00300	putative arp3, actin-related protein 3
XM_035495418.1	1	AtWU_00302	transcription factor TFIIH complex subunit
XM_035495421.1	1	AtWU_00305	Skb1 methyltransferase
XM_035495422.1	1	AtWU_00306	P-loop containing nucleoside triphosphate hydrolase protein
XM_035495423.1	1	AtWU_00307	EF-hand domain family protein
XM_035495424.1	1	AtWU_00308	secretory pathway protein Ssp120
XM_035495427.1	1	AtWU_00311	autophagy-related protein 18
XM_035495431.1	1	AtWU_00315	uncharacterized protein
XM_035495432.1	1	AtWU_00316	26S proteasome regulatory complex, non-ATPase subcomplex, Rpn1 subunit
XM_035495433.1	1	AtWU_00317	serine/threonine-protein kinase RIO2
XM_035495434.1	1	AtWU_00318	mitochondrial ribosomal protein L23
XM_035495436.1	1	AtWU_00320	porphobilinogen deaminase
XM_035495437.1	1	AtWU_00321	TOR signaling pathway regulator
XM_035495439.1	1	AtWU_00323	dynein heavy chain
XM_035495443.1	1	AtWU_00327	mitochondrial 54S ribosomal protein YmL19
XM_035495445.1	1	AtWU_00329	pkinase-domain-containing protein
XM_035495446.1	1	AtWU_00330	DUF985 domain protein
XM_035495447.1	1	AtWU_00331	pkinase-domain-containing protein
XM_035495452.1	1	AtWU_00336	ubiquinol-cytochrome-c reductase cytochrome c1
XM_035495453.1	1	AtWU_00337	retinol dehydrogenase
XM_035495468.1	1	AtWU_00352	uncharacterized protein
XM_035495470.1	1	AtWU_00354	PP-loop family protein
XM_035495472.1	1	AtWU_00356	guanine nucleotide exchange factor
XM_035495473.1	1	AtWU_00357	pre-mRNA-splicing factor syf1
XM_035495474.1	1	AtWU_00358	V-type proton ATPase subunit D
XM_035495475.1	1	AtWU_00359	ARM repeat-containing protein
XM_035495476.1	1	AtWU_00360	protein kinase domain family protein
XM_035495480.1	1	AtWU_00364	alpha-1,3-mannosyltransferase
XM_035495482.1	1	AtWU_00366	serine/threonine protein phosphatase
XM_035495483.1	1	AtWU_00367	C6 transcription factor
XM_035495489.1	1	AtWU_00373	C2H2 transcription factor
XM_035495490.1	1	AtWU_00374	increased rDNA silencing protein 4
XM_035495491.1	1	AtWU_00375	C6 zinc finger domain protein
XM_035495492.1	1	AtWU_00376	Spb1 C-terminal domain family protein
XM_035495493.1	1	AtWU_00377	rRNA methyltransferase Spb1
XM_035495494.1	1	AtWU_00378	autophagy protein 16
XM_035495495.1	1	AtWU_00379	Rab small monomeric GTPase Rab7, putative
XM_035495497.1	1	AtWU_00381	PH domain protein
XM_035495501.1	1	AtWU_00385	phosducin
XM_035495504.1	1	AtWU_00388	oxidoreductase
XM_035495505.1	1	AtWU_00389	heat shock factor binding protein 1-domain-containing protein
XM_035495507.1	1	AtWU_00391	XPG I-region protein
XM_035495510.1	1	AtWU_00394	DEAD-domain-containing protein
XM_035495511.1	1	AtWU_00395	pantoate--beta-alanine ligase
XM_035495513.1	1	AtWU_00397	acyltransferase
XM_035495515.1	1	AtWU_00399	ankyrin repeats (3 copies) family protein
XM_035495518.1	1	AtWU_00402	sensor histidine kinase/response regulator
XM_035495527.1	1	AtWU_00411	MFS sugar transporter
XM_035495529.1	1	AtWU_00413	short-chain dehydrogenases/reductase
XM_035495534.1	1	AtWU_00418	IMP-specific 5'-nucleotidase 1
XM_035495535.1	1	AtWU_00419	FAD/NAD(P)-binding domain-containing protein
XM_035495537.1	1	AtWU_00421	heat shock trehalose synthase
XM_035495541.1	1	AtWU_00425	RNA polymerase II mediator complex component SRB4
XM_035495542.1	1	AtWU_00426	kinase-like protein
XM_035495543.1	1	AtWU_00427	carbonic anhydrase
XM_035495548.1	1	AtWU_00432	quinate utilization oxidoreductase QutH
XM_035495550.1	1	AtWU_00434	cora family metal ion transporter
XM_035495556.1	1	AtWU_00440	glycosyl hydrolase 76 family protein
XM_035495563.1	1	AtWU_00447	nitrilotriacetate monooxygenase component A/pristinamycin IIA synthase subunit A
XM_035495568.1	1	AtWU_00452	uncharacterized protein
XM_035495572.1	1	AtWU_00456	MFS general substrate transporter
XM_035495575.1	1	AtWU_00459	poly polymerase
XM_035495577.1	1	AtWU_00461	2-dehydropantoate 2-reductase
XM_035495582.1	1	AtWU_00466	lysophospholipase 1 precursor
XM_035495583.1	1	AtWU_00467	fluconazole resistance protein 1
XM_035495586.1	1	AtWU_00470	choline transport protein
XM_035495587.1	1	AtWU_00471	GNAT family acetyltransferase
XM_035495593.1	1	AtWU_00477	putative FMN-binding domain-domain-containing protein
XM_035495596.1	1	AtWU_00480	S-adenosyl-L-methionine-dependent methyltransferase
XM_035495600.1	1	AtWU_00484	protein SERAC1
XM_035495607.1	1	AtWU_00491	muramidase
XM_035495626.1	1	AtWU_00510	metabolite transport protein
XM_035495627.1	1	AtWU_00511	putative integral membrane protein
XM_035495628.1	1	AtWU_00512	aminotriazole resistance protein
XM_035495630.1	1	AtWU_00514	uncharacterized protein
XM_035495632.1	1	AtWU_00516	uncharacterized protein
XM_035495636.1	1	AtWU_00520	benzoate 4-monooxygenase cytochrome P450
XM_035495681.1	1	AtWU_00566	ATP synthase regulation protein NCA2
XM_035495683.1	1	AtWU_00568	AAA-domain-containing protein
XM_035495684.1	1	AtWU_00569	RNA-binding domain-containing protein
XM_035495685.1	1	AtWU_00570	uncharacterized protein
XM_035495687.1	1	AtWU_00572	NADH-ubiquinone oxidoreductase 21 kDa subunit
XM_035495688.1	1	AtWU_00573	chromosome segregation in meiosis protein 3
XM_035495689.1	1	AtWU_00574	Ran exchange factor Prp20/Pim1
XM_035495690.1	1	AtWU_00575	riboflavin-specific deaminase
XM_035495691.1	1	AtWU_00576	nuclear pore protein
XM_035495692.1	1	AtWU_00577	cytochrome c oxidase assembly protein cox16
XM_035495694.1	1	AtWU_00579	F-box domain-containing protein
XM_035495695.1	1	AtWU_00580	AAA domain family protein
XM_035495701.1	1	AtWU_00586	ubiquitin fusion degradation protein
XM_035495702.1	1	AtWU_00587	Yip1-domain-containing protein
XM_035495703.1	1	AtWU_00588	Yip1-domain-containing protein
XM_035495704.1	1	AtWU_00589	ubiquitin-protein ligase
XM_035495705.1	1	AtWU_00590	cytochrome C1 heme lyase
XM_035495706.1	1	AtWU_00591	ubiquinone biosynthesis protein
XM_035495708.1	1	AtWU_00593	dolichol-phosphate mannosyltransferase subunit 3
XM_035495710.1	1	AtWU_00595	C4-dicarboxylate/malic acid transporter
XM_035495711.1	1	AtWU_00596	short chain dehydrogenase/reductase
XM_035495714.1	1	AtWU_00599	HSF-type DNA-binding domain protein
XM_035495715.1	1	AtWU_00600	AFG1-like ATPase family protein
XM_035495716.1	1	AtWU_00601	oxidoreductase-like protein
XM_035495719.1	1	AtWU_00604	60S ribosomal protein L13
XM_035495720.1	1	AtWU_00605	leucine-rich repeat-containing protein 40
XM_035495721.1	1	AtWU_00606	uncharacterized protein
XM_035495722.1	1	AtWU_00607	actin/actin-like protein
XM_035495724.1	1	AtWU_00609	3-hydroxybutyryl-CoA dehydrogenase
XM_035495730.1	1	AtWU_00615	TFIIH and nucleotide excision repair factor 3 complexes subunit
XM_035495731.1	1	AtWU_00616	esterase
XM_035495732.1	1	AtWU_00617	DEAD helicases superfamily protein
XM_035495733.1	1	AtWU_00618	THO complex subunit Tho1
XM_035495734.1	1	AtWU_00619	homeobox transcription factor
XM_035495736.1	1	AtWU_00621	adaptor protein complex AP-2 alpha subunit
XM_035495737.1	1	AtWU_00622	alanine racemase family protein
XM_035495738.1	1	AtWU_00623	uncharacterized protein
XM_035495739.1	1	AtWU_00624	histone deacetylase HosB
XM_035495741.1	1	AtWU_00626	thymidylate synthase
XM_035495742.1	1	AtWU_00627	queuine tRNA-ribosyltransferase
XM_035495745.1	1	AtWU_00630	IBR domain family protein
XM_035495746.1	1	AtWU_00631	R3H-associated N-terminal domain-domain-containing protein
XM_035495747.1	1	AtWU_00632	Zn-dependent exopeptidase
XM_035495748.1	1	AtWU_00633	Zn-dependent exopeptidase
XM_035495750.1	1	AtWU_00635	chitin synthase A
XM_035495751.1	1	AtWU_00636	fatty-acid amide hydrolase
XM_035495752.1	1	AtWU_00637	cation diffusion facilitator family metal ion transporter
XM_035495753.1	1	AtWU_00638	catalase-domain-containing protein
XM_035495754.1	1	AtWU_00639	mitochondrial ATPase
XM_035495757.1	1	AtWU_00642	vacuolar protein sorting protein
XM_035495758.1	1	AtWU_00643	serine-threonine rich protein
XM_035495760.1	1	AtWU_00645	YjgF-like protein
XM_035495764.1	1	AtWU_00649	phosphopantetheinyl transferase PptB
XM_035495765.1	1	AtWU_00650	histidinol phosphate phosphatase H
XM_035495767.1	1	AtWU_00652	triacylglycerol lipase
XM_035495768.1	1	AtWU_00653	lysM domain protein
XM_035495769.1	1	AtWU_00654	ATPase family AAA domain-containing protein 1
XM_035495770.1	1	AtWU_00655	chromosome segregation protein
XM_035495771.1	1	AtWU_00656	GPI-anchor
XM_035495773.1	1	AtWU_00658	cystathionine beta-l
XM_035495774.1	1	AtWU_00659	cystathionine beta-l
XM_035495781.1	1	AtWU_00666	uridine/cytidine kinase
XM_035495783.1	1	AtWU_00668	ESCRT-2 complex
XM_035495785.1	1	AtWU_00670	kinase-like protein
XM_035495786.1	1	AtWU_00671	DNA repair protein Rhp26/Rad26
XM_035495794.1	1	AtWU_00679	chlorohydrolase family protein
XM_035495815.1	1	AtWU_00700	putative transcriptional regulatory protein
XM_035495817.1	1	AtWU_00702	alcohol dehydrogenase
XM_035495828.1	1	AtWU_00713	ankyrin repeat-containing protein
XM_035495831.1	1	AtWU_00716	MFS transporter
XM_035495834.1	1	AtWU_00719	glutamine synthetase
XM_035495836.1	1	AtWU_00721	aldehyde dehydrogenase family protein
XM_035495837.1	1	AtWU_00722	oxidoreductase
XM_035495839.1	1	AtWU_00724	alanine racemase domain protein
XM_035495847.1	1	AtWU_00732	mitochondrial zinc maintenance protein 1, mitochondrial
XM_035495848.1	1	AtWU_00733	pre-mRNA-splicing factor slt11
XM_035495853.1	1	AtWU_00738	MNNG and nitrosoguanidine resistance protein
XM_035495854.1	1	AtWU_00739	FAD/NAD(P)-binding domain-containing protein
XM_035495856.1	1	AtWU_00741	MFS general substrate transporter
XM_035495858.1	1	AtWU_00743	uncharacterized protein
XM_035495859.1	1	AtWU_00744	phosphate:H+ symporter
XM_035495862.1	1	AtWU_00747	DEAD/DEAH box helicase
XM_035495863.1	1	AtWU_00748	rieske [2Fe-2S] domain protein
XM_035495869.1	1	AtWU_00754	amino acid transporter
XM_035495870.1	1	AtWU_00755	mitochondrial carrier
XM_035495872.1	1	AtWU_00757	phosphatidylserine decarboxylase
XM_035495874.1	1	AtWU_00759	DUF1212 domain membrane protein
XM_035495875.1	1	AtWU_00760	uncharacterized protein
XM_035495883.1	1	AtWU_00768	MFS transporter
XM_035495886.1	1	AtWU_00771	acetylxylan esterase
XM_035495887.1	1	AtWU_00772	amidohydrolase
XM_035495890.1	1	AtWU_00775	P-loop containing nucleoside triphosphate hydrolase protein
XM_035495895.1	1	AtWU_00780	glycosyl transferase
XM_035495896.1	1	AtWU_00781	nuclear envelope protein Brr6
XM_035495898.1	1	AtWU_00783	pre-mRNA-splicing factor cwc26
XM_035495901.1	1	AtWU_00786	phosphoric ester hydrolase
XM_035495906.1	1	AtWU_00791	monooxygenase
XM_035495909.1	1	AtWU_00794	pyridoxamine 5'-phosphate oxidase-domain-containing protein
XM_035495910.1	1	AtWU_00795	small nuclear ribonucleo protein U2, A
XM_035495912.1	1	AtWU_00797	ammonium transporter
XM_035495913.1	1	AtWU_00798	transcriptional regulatory protein moc3
XM_035495917.1	1	AtWU_00802	aquaporin-like protein
XM_035495923.1	1	AtWU_00808	NmrA-like family protein
XM_035495924.1	1	AtWU_00809	RNase H domain-containing protein
XM_035495925.1	1	AtWU_00810	amino acid permease family protein
XM_035495927.1	1	AtWU_00812	uncharacterized protein
XM_035495928.1	1	AtWU_00813	putative integral membrane protein
XM_035495929.1	1	AtWU_00814	5-methyltetrahydropteroyltriglutamate-homocysteine methyltransferase
XM_035495931.1	1	AtWU_00816	NPP1-domain-containing protein
XM_035495932.1	1	AtWU_00817	family 61 glycosyl hydrolase
XM_035495938.1	1	AtWU_00823	amino acid transporter
XM_035495942.1	1	AtWU_00827	endoglucanase A
XM_035495959.1	1	AtWU_00844	4-carboxymuconolactone decarboxylase family protein
XM_035495965.1	1	AtWU_00850	uncharacterized protein
XM_035495966.1	1	AtWU_00851	sensor histidine kinase/response regulator
XM_035495970.1	1	AtWU_00855	dicer-like protein 2-1
XM_035495971.1	1	AtWU_00856	transcription factor kapC
XM_035495973.1	1	AtWU_00858	acetyltransferase, GNAT family
XM_035495974.1	1	AtWU_00859	viral A-type inclusion protein repeat protein
XM_035495975.1	1	AtWU_00860	lysophospholipase Nte1
XM_035495977.1	1	AtWU_00862	6-hydroxy-D-nicotine oxidase
XM_035495979.1	1	AtWU_00864	uncharacterized protein
XM_035495985.1	1	AtWU_00870	actin-like ATPase domain-containing protein
XM_035495987.1	1	AtWU_00872	chromatin-remodeling complex subunit Ies6
XM_035495988.1	1	AtWU_00873	Got1-domain-containing protein
XM_035495990.1	1	AtWU_00875	amidohydrolase family protein
XM_035495991.1	1	AtWU_00876	DEAD/DEAH box helicase
XM_035495992.1	1	AtWU_00877	SMAD/FHA domain-containing protein
XM_035495993.1	1	AtWU_00878	Hsp40 co-chaperone Jid1
XM_035495997.1	1	AtWU_00882	acyl-CoA dehydrogenase
XM_035495998.1	1	AtWU_00883	peptidase A4 family protein
XM_035495999.1	1	AtWU_00884	actin binding protein
XM_035496000.1	1	AtWU_00885	dihydroxy-acid dehydratase
XM_035496002.1	1	AtWU_00887	uncharacterized protein
XM_035496003.1	1	AtWU_00888	FAD dependent oxidoreductase superfamily
XM_035496004.1	1	AtWU_00889	MCM2/3/5 family protein
XM_035496006.1	1	AtWU_00891	glycerol-3-phosphate acyltransferase Sct1
XM_035496007.1	1	AtWU_00892	allantoinase
XM_035496008.1	1	AtWU_00893	extracellular developmental signal biosynthesis protein FluG
XM_035496010.1	1	AtWU_00895	sucrase/ferredoxin-like family protein Fmi1
XM_035496011.1	1	AtWU_00896	CaaX prenyl proteinase Rce1
XM_035496012.1	1	AtWU_00897	flavin-binding monooxygenase
XM_035496013.1	1	AtWU_00898	C6 transcription factor
XM_035496025.1	1	AtWU_00910	ATP-binding cassette transporter
XM_035496026.1	1	AtWU_00911	sulfate transporter
XM_035496027.1	1	AtWU_00912	histone-like transcription factor (CBF/NF-Y) and archaeal histone family protein
XM_035496030.1	1	AtWU_00915	rRNA processing protein Nop9
XM_035496032.1	1	AtWU_00917	FAD/NAD(P)-binding domain-containing protein
XM_035496035.1	1	AtWU_00920	ATP synthase F1, beta subunit
XM_035496036.1	1	AtWU_00921	DNA replication licensing factor Mcm6
XM_035496038.1	1	AtWU_00923	glycosyl hydrolase 92 family protein
XM_035496039.1	1	AtWU_00924	glycosyl hydrolase 92 family protein
XM_035496040.1	1	AtWU_00925	ribosome biogenesis protein Urb1
XM_035496042.1	1	AtWU_00927	pre-mRNA-splicing factor ATP-dependent RNA helicase prp22
XM_035496043.1	1	AtWU_00928	ATP-dependent RNA helicase SUV3
XM_035496044.1	1	AtWU_00929	Sec1-like protein
XM_035496045.1	1	AtWU_00930	G-patch domain protein
XM_035496046.1	1	AtWU_00931	oxidoreductase
XM_035496050.1	1	AtWU_00935	topoisomerase II associated protein
XM_035496051.1	1	AtWU_00936	glycosyl transferase
XM_035496053.1	1	AtWU_00938	proteasome maturation factor Ump1
XM_035496054.1	1	AtWU_00939	ubiquitin-like protein
XM_035496055.1	1	AtWU_00940	uncharacterized protein
XM_035496056.1	1	AtWU_00941	arrestin domain-containing protein
XM_035496057.1	1	AtWU_00942	uncharacterized protein
XM_035496059.1	1	AtWU_00944	C6 zinc finger domain protein
XM_035496060.1	1	AtWU_00945	phosphomevalonate kinase
XM_035496061.1	1	AtWU_00946	uncharacterized protein
XM_035496062.1	1	AtWU_00947	uncharacterized protein
XM_035496064.1	1	AtWU_00949	pyridoxamine phosphate oxidase
XM_035496066.1	1	AtWU_00951	voltage-gated chloride channel
XM_035496067.1	1	AtWU_00952	histone-like transcription factor
XM_035496069.1	1	AtWU_00954	mitochondrion biogenesis protein
XM_035496070.1	1	AtWU_00955	UPF0057-domain-containing protein
XM_035496076.1	1	AtWU_00961	pectin lyase-like protein
XM_035496080.1	1	AtWU_00965	amidase
XM_035496081.1	1	AtWU_00966	molybdenum cofactor
XM_035496082.1	1	AtWU_00967	MFS transporter
XM_035496086.1	1	AtWU_00971	pectin lyase A
XM_035496090.1	1	AtWU_00975	LITAF-like zinc ribbon domain-domain-containing protein
XM_035496096.1	1	AtWU_00981	NmrA-like family protein
XM_035496097.1	1	AtWU_00982	MFS general substrate transporter
XM_035496098.1	1	AtWU_00983	inositol hexaphosphate kinase Kcs1
XM_035496101.1	1	AtWU_00986	PLC-like phosphodiesterase
XM_035496103.1	1	AtWU_00988	DUF614 domain protein
XM_035496104.1	1	AtWU_00989	PalH-domain-containing protein
XM_035496105.1	1	AtWU_00990	aromatic ring-opening dioxygenase family protein
XM_035496106.1	1	AtWU_00991	extradiol ring-cleavage dioxygenase
XM_035496108.1	1	AtWU_00993	C6 transcription factor
XM_035496109.1	1	AtWU_00994	UV radiation resistance protein
XM_035496113.1	1	AtWU_00998	PP2C-domain-containing protein
XM_035496114.1	1	AtWU_00999	peptidyl-prolyl cis-trans isomerase
XM_035496115.1	1	AtWU_01000	peptidyl-prolyl cis-trans isomerase
XM_035496116.1	1	AtWU_01001	mitochondrial DNA helicase (Pif1), putative
XM_035496120.1	1	AtWU_01005	transmembrane GTPase Fzo1
XM_035496121.1	1	AtWU_01006	SNF7 family protein
XM_035496122.1	1	AtWU_01007	kinase-like protein
XM_035496125.1	1	AtWU_01010	mitochondrial distribution and morphology protein 10
XM_035496126.1	1	AtWU_01011	60S acidic ribosomal protein P0
XM_035496127.1	1	AtWU_01012	RNA-binding domain-containing protein
XM_035496128.1	1	AtWU_01013	mitochondrial ribosomal protein L43
XM_035496130.1	1	AtWU_01015	cell cycle control protein
XM_035496131.1	1	AtWU_01016	uncharacterized protein
XM_035496132.1	1	AtWU_01017	ribosome assembly protein 1
XM_035496134.1	1	AtWU_01019	vacuolar protein 8
XM_035496138.1	1	AtWU_01023	UPF0187 domain protein
XM_035496141.1	1	AtWU_01026	vacuolar protein sorting vps16
XM_035496142.1	1	AtWU_01027	Alb1-domain-containing protein
XM_035496143.1	1	AtWU_01028	cysteine proteinase
XM_035496144.1	1	AtWU_01029	EF-hand superfamily Ca2+-modulated protein
XM_035496145.1	1	AtWU_01030	thioredoxin
XM_035496146.1	1	AtWU_01031	fungal Zn(2)-Cys(6) binuclear cluster domain family protein
XM_035496147.1	1	AtWU_01032	NAD(P)-binding protein
XM_035496148.1	1	AtWU_01033	cysteinyl-tRNA synthetase
XM_035496151.1	1	AtWU_01036	small oligopeptide transporter
XM_035496153.1	1	AtWU_01038	vacuolar protein sorting protein 24
XM_035496155.1	1	AtWU_01040	translation machinery-associated protein 46
XM_035496159.1	1	AtWU_01044	Fcf1-domain-containing protein
XM_035496160.1	1	AtWU_01045	Fcf1-domain-containing protein
XM_035496162.1	1	AtWU_01047	diacetyl reductase [(S)-acetoin forming]
XM_035496166.1	1	AtWU_01051	HIT finger domain protein
XM_035496167.1	1	AtWU_01052	uncharacterized protein
XM_035496171.1	1	AtWU_01056	ubiquitin-like-specific protease 1
XM_035496172.1	1	AtWU_01057	PAP2-domain-containing protein
XM_035496175.1	1	AtWU_01060	DASH complex subunit DAD1
XM_035496177.1	1	AtWU_01062	p21-C-terminal region-binding family protein
XM_035496178.1	1	AtWU_01063	DNA repair family protein
XM_035496179.1	1	AtWU_01064	D-alanine--D-alanine ligase
XM_035496181.1	1	AtWU_01066	C6 zinc finger domain protein
XM_035496183.1	1	AtWU_01068	12-oxophytodienoate reductase
XM_035496186.1	1	AtWU_01071	delta(24(24(1)))-sterol reductase
XM_035496191.1	1	AtWU_01076	O-methyltransferase
XM_035496193.1	1	AtWU_01078	CRAL/TRIO domain family protein
XM_035496194.1	1	AtWU_01079	uncharacterized protein
XM_035496195.1	1	AtWU_01080	67 kDa myosin-cross-reactive antigen family protein
XM_035496196.1	1	AtWU_01081	67 kDa myosin-cross-reactive antigen family protein
XM_035496197.1	1	AtWU_01082	alpha-1,2-mannosyltransferase
XM_035496198.1	1	AtWU_01083	alpha-1,2-mannosyltransferase
XM_035496199.1	1	AtWU_01084	kinesin family protein
XM_035496205.1	1	AtWU_01090	mitochondrial division protein 1
XM_035496206.1	1	AtWU_01091	chorismate mutase
XM_035496207.1	1	AtWU_01092	p21-C-terminal region-binding protein-domain-containing protein
XM_035496208.1	1	AtWU_01093	transport protein particle (TRAPP) component family protein
XM_035496209.1	1	AtWU_01094	splicing factor, Prp19-binding domain family protein
XM_035496210.1	1	AtWU_01095	nucleotide-diphospho-sugar transferase
XM_035496211.1	1	AtWU_01096	fungal-specific transcription factor domain-domain-containing protein
XM_035496218.1	1	AtWU_01103	metallo-dependent phosphatase-like protein
XM_035496219.1	1	AtWU_01104	kinesin family protein
XM_035496220.1	1	AtWU_01105	IF-2B-domain-containing protein
XM_035496221.1	1	AtWU_01106	apc13 domain protein
XM_035496222.1	1	AtWU_01107	DNA polymerase
XM_035496223.1	1	AtWU_01108	CRAL/TRIO domain protein
XM_035496224.1	1	AtWU_01109	nuclear protein SNF4
XM_035496225.1	1	AtWU_01110	arrestin N-terminal like family protein
XM_035496227.1	1	AtWU_01112	MFS quinate transporter
XM_035496228.1	1	AtWU_01113	Zn(II)2Cys6 transcription factor
XM_035496229.1	1	AtWU_01114	solute carrier family 40
XM_035496230.1	1	AtWU_01115	3-hydroxyisobutyryl-CoA hydrolase
XM_035496231.1	1	AtWU_01116	50S ribosomal protein L4
XM_035496232.1	1	AtWU_01117	PEBP-like protein
XM_035496233.1	1	AtWU_01118	putative mitochondrial inner membrane protease subunit 1
XM_035496235.1	1	AtWU_01120	glyoxylase
XM_035496237.1	1	AtWU_01122	uncharacterized protein
XM_035496238.1	1	AtWU_01123	NAD+ kinase
XM_035496239.1	1	AtWU_01124	BET3 family protein
XM_035496240.1	1	AtWU_01125	microfibrillar-associated protein MfaP1
XM_035496241.1	1	AtWU_01126	ssDNA binding protein Ssb3
XM_035496242.1	1	AtWU_01127	GATA transcription factor
XM_035496243.1	1	AtWU_01128	Sm-like ribonucleo protein
XM_035496245.1	1	AtWU_01130	cullin-4B
XM_035496246.1	1	AtWU_01131	cullin-4B
XM_035496247.1	1	AtWU_01132	ataxia telangiectasia mutated
XM_035496248.1	1	AtWU_01133	UPF0052-domain-containing protein
XM_035496249.1	1	AtWU_01134	DNA polymerase gamma
XM_035496250.1	1	AtWU_01135	cora family metal ion transporter
XM_035496251.1	1	AtWU_01136	CorA family metal ion transporter
XM_035496252.1	1	AtWU_01137	fungal-specific transcription factor domain-containing protein
XM_035496254.1	1	AtWU_01139	GTP binding protein
XM_035496255.1	1	AtWU_01140	U6 snRNA-associated Sm-like protein LSm3
XM_035496257.1	1	AtWU_01142	N-acetylglucosaminyl-phosphatidylinositol deacetylase
XM_035496260.1	1	AtWU_01145	adenylate-forming enzyme AfeA
XM_035496261.1	1	AtWU_01146	nitroreductase family protein
XM_035496267.1	1	AtWU_01152	DnaJ-domain-containing protein
XM_035496268.1	1	AtWU_01153	aminomethyl transferase
XM_035496269.1	1	AtWU_01154	decapping enzyme Dcp2
XM_035496270.1	1	AtWU_01155	PH domain protein
XM_035496271.1	1	AtWU_01156	cytoplasmic tRNA 2-thiolation protein 2
XM_035496272.1	1	AtWU_01157	uncharacterized protein
XM_035496275.1	1	AtWU_01160	mitochondrial oxaloacetate transporter
XM_035496277.1	1	AtWU_01162	WD40 repeat-like protein
XM_035496278.1	1	AtWU_01163	WD40 repeat-like protein
XM_035496279.1	1	AtWU_01164	sugar transporter
XM_035496280.1	1	AtWU_01165	poly(A) polymerase pla1
XM_035496282.1	1	AtWU_01167	nucleoside-diphosphate-sugar epimerase family protein
XM_035496288.1	1	AtWU_01173	oleate delta-12 desaturase
XM_035496291.1	1	AtWU_01176	short-chain dehydrogenase
XM_035496293.1	1	AtWU_01178	acetylcholinesterase
XM_035496302.1	1	AtWU_01187	uncharacterized protein
XM_035496318.1	1	AtWU_01203	integral membrane protein, putative
XM_035496321.1	1	AtWU_01206	isochorismatase hydrolase
XM_035496345.1	1	AtWU_01231	acid phosphatase
XM_035496349.1	1	AtWU_01235	NADH(P)-binding family protein
XM_035496352.1	1	AtWU_01238	NAD(P)-binding protein
XM_035496354.1	1	AtWU_01240	homeobox and C2H2 transcription factor
XM_035496355.1	1	AtWU_01241	acetylornithine deacetylase
XM_035496357.1	1	AtWU_01243	NAD dependent epimerase/dehydratase family protein
XM_035496364.1	1	AtWU_01250	cell surface protein
XM_035496366.1	1	AtWU_01252	uncharacterized protein
XM_035496367.1	1	AtWU_01253	feruloyl esterase B
XM_035496382.1	1	AtWU_01268	similar to An12g10280
XM_035496384.1	1	AtWU_01270	conidiation-specific protein 10
XM_035496392.1	1	AtWU_01278	glycosyltransferase family 31 protein
XM_035496401.1	1	AtWU_01287	short-chain dehydrogenase
XM_035496405.1	1	AtWU_01291	amino acid permease
XM_035496406.1	1	AtWU_01292	uncharacterized protein
XM_035496407.1	1	AtWU_01293	short chain dehydrogenase family protein
XM_035496408.1	1	AtWU_01294	amidohydrolase family protein
XM_035496411.1	1	AtWU_01297	NADP-dependent alcohol dehydrogenase
XM_035496415.1	1	AtWU_01301	geranylgeranyl pyrophosphate synthetase
XM_035496418.1	1	AtWU_01304	amino acid transporter
XM_035496422.1	1	AtWU_01308	LPS glycosyltransferase
XM_035496423.1	1	AtWU_01309	C6 zinc finger domain protein
XM_035496436.1	1	AtWU_01322	alpha/beta-hydrolase
XM_035496448.1	1	AtWU_01334	bicyclomycin resistance protein
XM_035496452.1	1	AtWU_01338	cytochrome P450
XM_035496454.1	1	AtWU_01340	glucose-methanol-choline oxidoreductase, N-terminal
XM_035496473.1	1	AtWU_01359	alpha subunit of phenylphosphate carboxylase
XM_035496477.1	1	AtWU_01363	and other transporter-domain-containing protein
XM_035496479.1	1	AtWU_01365	3-octaprenyl-4-hydroxybenzoate carboxy-lyase family protein
XM_035496481.1	1	AtWU_01367	similar to An12g09180
XM_035496484.1	1	AtWU_01370	HK97 family phage prohead protease
XM_035496486.1	1	AtWU_01372	dienelactone hydrolase family protein
XM_035496488.1	1	AtWU_01374	C6 finger domain protein
XM_035496492.1	1	AtWU_01378	pre-rRNA-processing protein Ipi1
XM_035496493.1	1	AtWU_01379	NCS1 allantoate transporter
XM_035496494.1	1	AtWU_01380	aminotransferase
XM_035496495.1	1	AtWU_01381	epoxide hydrolase
XM_035496499.1	1	AtWU_01385	cyclin family protein
XM_035496501.1	1	AtWU_01387	tRNA-splicing endonuclease
XM_035496502.1	1	AtWU_01388	phospholipid-translocating P-type ATPase domain-containing protein
XM_035496503.1	1	AtWU_01389	uncharacterized protein
XM_035496505.1	1	AtWU_01391	DUF803 domain protein
XM_035496506.1	1	AtWU_01392	SRF-TF-domain-containing protein
XM_035496509.1	1	AtWU_01395	Rab geranylgeranyl transferase escort protein
XM_035496511.1	1	AtWU_01397	exoribonuclease family protein
XM_035496512.1	1	AtWU_01398	GNAT family acetyltransferase
XM_035496513.1	1	AtWU_01399	transcriptional activator
XM_035496514.1	1	AtWU_01400	zf-C2HC5-domain-containing protein
XM_035496516.1	1	AtWU_01402	MFS toxin efflux pump
XM_035496518.1	1	AtWU_01404	DUF1690-domain-containing protein
XM_035496519.1	1	AtWU_01405	ribonuclease P complex subunit Pop1
XM_035496521.1	1	AtWU_01407	TAP-like protein-domain-containing protein
XM_035496522.1	1	AtWU_01408	DUF1348 domain protein
XM_035496524.1	1	AtWU_01410	C6 zinc finger domain protein
XM_035496527.1	1	AtWU_01413	COG1590 daomin protein
XM_035496529.1	1	AtWU_01415	ARP23 complex 20 kDa subunit
XM_035496530.1	1	AtWU_01416	ubiquitin C-terminal hydrolase
XM_035496533.1	1	AtWU_01419	phosphoglycerate mutase-like protein
XM_035496534.1	1	AtWU_01420	phosphoglycerate mutase-like protein
XM_035496536.1	1	AtWU_01422	exo-inulinase
XM_035496537.1	1	AtWU_01423	FMN-dependent alpha-hydroxy acid dehydrogenase
XM_035496538.1	1	AtWU_01424	lipase
XM_035496540.1	1	AtWU_01426	P-loop containing nucleoside triphosphate hydrolase protein
XM_035496541.1	1	AtWU_01427	C2H2 finger domain protein
XM_035496542.1	1	AtWU_01428	ankyrin repeat and BTB/POZ domain protein
XM_035496543.1	1	AtWU_01429	G2-specific protein kinase NimA
XM_035496544.1	1	AtWU_01430	WW domain binding protein 11
XM_035496545.1	1	AtWU_01431	BTB/POZ domain family protein
XM_035496548.1	1	AtWU_01434	phosphoglycerate mutase-like protein
XM_035496552.1	1	AtWU_01438	cora-domain-containing protein
XM_035496553.1	1	AtWU_01439	WH1-domain-containing protein
XM_035496555.1	1	AtWU_01441	DNA repair protein
XM_035496557.1	1	AtWU_01443	chitin biosynthesis protein
XM_035496558.1	1	AtWU_01444	chitin biosynthesis protein
XM_035496559.1	1	AtWU_01445	aspartate transaminase
XM_035496564.1	1	AtWU_01450	ubiquitin conjugating enzyme
XM_035496565.1	1	AtWU_01451	WD repeat protein
XM_035496568.1	1	AtWU_01454	DUF341 family oxidoreductase
XM_035496569.1	1	AtWU_01455	phospholipase/carboxylesterase
XM_035496574.1	1	AtWU_01460	thioredoxin-like protein
XM_035496575.1	1	AtWU_01461	kinase-like protein
XM_035496577.1	1	AtWU_01463	C6 finger domain protein
XM_035496578.1	1	AtWU_01464	lactam utilization protein LamB
XM_035496587.1	1	AtWU_01473	assembly factor cbp4
XM_035496588.1	1	AtWU_01474	chitin synthase activator
XM_035496590.1	1	AtWU_01476	NADH dehydrogenase, alpha subcomplex, subunit 2
XM_035496591.1	1	AtWU_01477	UPF0041-domain-containing protein
XM_035496592.1	1	AtWU_01478	exopolygalacturonase X
XM_035496593.1	1	AtWU_01479	short chain dehydrogenase/reductase family
XM_035496600.1	1	AtWU_01486	MFS multidrug transporter
XM_035496605.1	1	AtWU_01491	C2H2 finger domain protein
XM_035496606.1	1	AtWU_01492	ubiquitin-like protein
XM_035496616.1	1	AtWU_01502	uncharacterized protein
XM_035496617.1	1	AtWU_01503	alpha/beta hydrolase fold-1
XM_035496618.1	1	AtWU_01504	amidohydrolase
XM_035496626.1	1	AtWU_01512	nonribosomal peptide synthase
XM_035496630.1	1	AtWU_01516	C6 transcription factor
XM_035496633.1	1	AtWU_01519	similar to An12g07160
XM_035496634.1	1	AtWU_01520	C6 zinc finger domain protein
XM_035496647.1	1	AtWU_01533	FAD binding domain family protein
XM_035496648.1	1	AtWU_01534	alpha 1,6 mannosyltransferase
XM_035496666.1	1	AtWU_01552	FAD/NAD(P)-binding domain-containing protein
XM_035496672.1	1	AtWU_01558	ribonuclease Ms
XM_035496681.1	1	AtWU_01567	short-chain dehydrogenase-like protein
XM_035496709.1	1	AtWU_01595	ankyrin repeat-containing protein
XM_035496713.1	1	AtWU_01599	glycoside hydrolase family 18 protein
XM_035496714.1	1	AtWU_01600	similar to An12g06130
XM_035496732.1	1	AtWU_01618	tetratricopeptide repeat domain protein
XM_035496733.1	1	AtWU_01619	Zn(II)2Cys6 transcription factor
XM_035496735.1	1	AtWU_01621	major facilitator superfamily protein
XM_035496746.1	1	AtWU_01632	NAD binding domain of 6-phosphogluconate dehydrogenase
XM_035496748.1	1	AtWU_01634	alpha/beta-hydrolase
XM_035496750.1	1	AtWU_01636	C6 zinc finger domain protein
XM_035496753.1	1	AtWU_01639	MFS phosphate transporter
XM_035496755.1	1	AtWU_01641	multicopper oxidase family protein
XM_035496765.1	1	AtWU_01651	methyltransferase domain family protein
XM_035496773.1	1	AtWU_01659	fructosyl amine: oxygen oxidoreductase
XM_035496779.1	1	AtWU_01665	similar to An12g05420
XM_035496781.1	1	AtWU_01667	cytochrome P450
XM_035496806.1	1	AtWU_01692	Sel1 domain protein repeat-containing protein
XM_035496810.1	1	AtWU_01696	NAD(P)-binding protein
XM_035496812.1	1	AtWU_01698	amino-acid N-acetyltransferase subunit Mak10
XM_035496816.1	1	AtWU_01702	membrane transporter
XM_035496817.1	1	AtWU_01703	F-box protein
XM_035496818.1	1	AtWU_01704	ATP-dependent RNA helicase
XM_035496819.1	1	AtWU_01705	alpha/beta hydrolase protein
XM_035496823.1	1	AtWU_01709	M protein, serotype 2.1 precursor
XM_035496824.1	1	AtWU_01710	snare-like protein
XM_035496825.1	1	AtWU_01711	DUF814 domain protein
XM_035496826.1	1	AtWU_01712	telomere recombination-domain-containing protein
XM_035496829.1	1	AtWU_01715	adenosine deaminase
XM_035496830.1	1	AtWU_01716	adenosine deaminase
XM_035496831.1	1	AtWU_01717	NADH-ubiquinone dehydrogenase 24 kDa subunit
XM_035496832.1	1	AtWU_01718	C-5 cytosine-specific DNA methylase
XM_035496833.1	1	AtWU_01719	putative polyadenylation factor subunit CstF64
XM_035496835.1	1	AtWU_01721	arginine N-methyltransferase 2
XM_035496837.1	1	AtWU_01723	DNA replication licensing factor MCM4
XM_035496838.1	1	AtWU_01724	vacuolar transporter chaperone 4
XM_035496840.1	1	AtWU_01726	DNA ligase
XM_035496841.1	1	AtWU_01727	HEAT repeat protein
XM_035496843.1	1	AtWU_01729	thiamine biosynthetic bifunctional enzyme
XM_035496844.1	1	AtWU_01730	isochorismatase hydrolase
XM_035496845.1	1	AtWU_01731	ubiquitin carboxyl-terminal hydrolase 19
XM_035496847.1	1	AtWU_01733	tannase and feruloyl esterase
XM_035496848.1	1	AtWU_01734	MFS transporter
XM_035496852.1	1	AtWU_01738	putative cell cycle control protein Cwf15
XM_035496853.1	1	AtWU_01739	Cwf15/Cwc15 cell cycle control protein
XM_035496854.1	1	AtWU_01740	ribosomal protein S5 domain 2-like protein
XM_035496856.1	1	AtWU_01742	alcohol oxidase
XM_035496857.1	1	AtWU_01743	cytochrome P450
XM_035496859.1	1	AtWU_01745	terminal deoxynucleotidyl transferase
XM_035496862.1	1	AtWU_01748	similar to An12g04450
XM_035496872.1	1	AtWU_01758	cytochrome P450
XM_035496873.1	1	AtWU_01759	P-loop containing nucleoside triphosphate hydrolase protein
XM_035496876.1	1	AtWU_01762	guanyl-nucleotide exchange factor
XM_035496879.1	1	AtWU_01765	mitochondrial inner membrane nuclease Nuc1
XM_035496881.1	1	AtWU_01767	ZIP zinc transporter family protein
XM_035496882.1	1	AtWU_01768	ZIP metal ion transporter
XM_035496883.1	1	AtWU_01769	coiled-coil domain-containing protein
XM_035496885.1	1	AtWU_01771	isochorismatase family hydrolase
XM_035496886.1	1	AtWU_01772	NUDE protein, C-terminal conserved region family protein
XM_035496887.1	1	AtWU_01773	nuclear distribution protein nude
XM_035496890.1	1	AtWU_01776	RING finger membrane protein
XM_035496891.1	1	AtWU_01777	transcription factor hoxa13
XM_035496892.1	1	AtWU_01778	DUF788 domain protein
XM_035496893.1	1	AtWU_01779	TPR-like protein
XM_035496894.1	1	AtWU_01780	1-acylglycerol-3-phosphate acyltransferase
XM_035496896.1	1	AtWU_01782	pyridoxine
XM_035496897.1	1	AtWU_01783	small subunit of nuclear cap-binding protein complex
XM_035496898.1	1	AtWU_01784	nuclear pore complex protein An-Nup82
XM_035496901.1	1	AtWU_01787	peptidyl-prolyl cis/trans isomerase
XM_035496902.1	1	AtWU_01788	DNA-directed RNA polymerase II subunit RPB9
XM_035496903.1	1	AtWU_01789	ribosomal protein L14
XM_035496904.1	1	AtWU_01790	SET domain protein
XM_035496907.1	1	AtWU_01793	DUF1709-domain-containing protein
XM_035496912.1	1	AtWU_01798	tRNA pseudouridine synthase
XM_035496913.1	1	AtWU_01799	transcription factor TFIIE complex alpha subunit
XM_035496914.1	1	AtWU_01800	ubiquitin C-terminal hydrolase
XM_035496915.1	1	AtWU_01801	acetyltransferase, CysE/LacA/LpxA/NodL family
XM_035496916.1	1	AtWU_01802	prenyl cysteine carboxyl methyltransferase Ste14
XM_035496917.1	1	AtWU_01803	peroxisomal membrane protein Pex17
XM_035496919.1	1	AtWU_01805	WD repeat protein
XM_035496920.1	1	AtWU_01806	diacylglycerol O-acyltransferase
XM_035496922.1	1	pyrG	TRUE
XM_035496928.1	1	AtWU_01814	uncharacterized protein
XM_035496930.1	1	AtWU_01816	U3 small nucleolar ribonucleo protein subunit
XM_035496931.1	1	AtWU_01817	FMN binding oxidoreductase
XM_035496935.1	1	AtWU_01821	DnaJ domain protein
XM_035496937.1	1	AtWU_01823	C6 transcription factor
XM_035496938.1	1	AtWU_01824	uncharacterized protein
XM_035496939.1	1	AtWU_01825	tho complex subunit 7
XM_035496940.1	1	AtWU_01826	tubulin binding cofactor A
XM_035496941.1	1	AtWU_01827	flotillin domain protein
XM_035496942.1	1	AtWU_01828	RNA polymerase II transcription factor SIII subunit A
XM_035496943.1	1	AtWU_01829	ubiquitin
XM_035496947.1	1	AtWU_01833	C6 zinc finger domain protein
XM_035496949.1	1	AtWU_01835	phospholipid metabolism enzyme regulator
XM_035496950.1	1	AtWU_01836	cora family metal ion transporter
XM_035496952.1	1	AtWU_01838	C6 finger domain protein
XM_035496956.1	1	AtWU_01842	ATP dependent RNA helicase
XM_035496957.1	1	AtWU_01843	NADPH-cytochrome P450 reductase
XM_035496959.1	1	AtWU_01845	myo-inositol transporter
XM_035496960.1	1	AtWU_01846	inositol monophosphatase family protein
XM_035496963.1	1	AtWU_01849	DUF803-domain-containing protein
XM_035496965.1	1	AtWU_01851	competence/damage-inducible protein CinA
XM_035496966.1	1	AtWU_01852	SHMT-domain-containing protein
XM_035496969.1	1	AtWU_01855	acetyl-CoA synthetase-like protein
XM_035496971.1	1	AtWU_01857	protein Ras-2
XM_035496972.1	1	AtWU_01858	transferase
XM_035496973.1	1	AtWU_01859	haloacid dehalogenase, type II
XM_035496974.1	1	AtWU_01860	nuclear migration protein
XM_035496975.1	1	AtWU_01861	cytochrome b5
XM_035496976.1	1	AtWU_01862	pre-mRNA-splicing factor ATP-dependent RNA helicase-like protein cdc28
XM_035496977.1	1	AtWU_01863	kinase-like protein
XM_035496978.1	1	AtWU_01864	FAD/NAD(P)-binding domain-containing protein
XM_035496980.1	1	AtWU_01866	cyclin-dependent protein kinase complex component
XM_035496981.1	1	AtWU_01867	vacuolar H+/Ca2+ exchanger
XM_035496982.1	1	AtWU_01868	vacuolar H+/Ca2+ exchanger
XM_035496985.1	1	AtWU_01871	SRP receptor beta subunit
XM_035496986.1	1	AtWU_01872	beta-1,6-glucan boisynthesis protein
XM_035496988.1	1	AtWU_01874	mitochondrial inner membrane protease Atp23
XM_035496989.1	1	AtWU_01875	serine/threonine protein kinase
XM_035496991.1	1	AtWU_01877	ubiquinol-cytochrome C chaperone
XM_035496992.1	1	AtWU_01878	leukotriene A-4 hydrolase
XM_035496993.1	1	AtWU_01879	TIP41-like family protein
XM_035496994.1	1	AtWU_01880	prolidase PepP
XM_035496996.1	1	AtWU_01882	uncharacterized protein
XM_035496998.1	1	AtWU_01884	putative Xaa-Pro aminopeptidase pepP domain protein
XM_035496999.1	1	AtWU_01885	PC4-domain-containing protein
XM_035497000.1	1	AtWU_01886	PX domain protein
XM_035497001.1	1	AtWU_01887	pre-mRNA splicing factor
XM_035497003.1	1	AtWU_01889	DDHD domain protein
XM_035497004.1	1	AtWU_01890	COP9 signalosome complex subunit 3
XM_035497005.1	1	AtWU_01891	glutamate semialdehyde dehydrogenase
XM_035497007.1	1	AtWU_01893	solute carrier family 25 member 42
XM_035497010.1	1	AtWU_01896	tryptophanyl-tRNA synthetase
XM_035497011.1	1	AtWU_01897	ribosomal protein S10
XM_035497013.1	1	AtWU_01899	nucleolus protein required for cell viability
XM_035497014.1	1	AtWU_01900	hapE CCAAT-binding factor, subunit C
XM_035497015.1	1	AtWU_01901	exocyst complex component Sec15
XM_035497017.1	1	AtWU_01903	meiosis protein MEI2
XM_035497018.1	1	AtWU_01904	GPI ethanolamine phosphate transferase 2
XM_035497019.1	1	AtWU_01905	MIZ zinc finger protein
XM_035497020.1	1	AtWU_01906	BET3 family protein
XM_035497025.1	1	AtWU_01911	mitochondrial carrier
XM_035497026.1	1	AtWU_01912	C2H2 transcription factor
XM_035497029.1	1	AtWU_01915	cap binding protein
XM_035497032.1	1	AtWU_01918	6PF2K-domain-containing protein
XM_035497033.1	1	AtWU_01919	ubiquitin-related modifier 1
XM_035497034.1	1	AtWU_01920	6PF2K-domain-containing protein
XM_035497035.1	1	AtWU_01921	P-loop containing nucleoside triphosphate hydrolase protein
XM_035497036.1	1	AtWU_01922	tRNA isopentenyltransferase
XM_035497038.1	1	AtWU_01924	DUF410 domain protein
XM_035497040.1	1	AtWU_01926	activator 1 37 kDa subunit
XM_035497043.1	1	AtWU_01929	C6 transcription factor
XM_035497044.1	1	AtWU_01930	sugar transporter
XM_035497046.1	1	AtWU_01932	amino acid transporter
XM_035497047.1	1	AtWU_01933	cytochrome c mitochondrial import factor
XM_035497048.1	1	AtWU_01934	homoaconitase LysF
XM_035497049.1	1	AtWU_01935	ankyrin repeat protein
XM_035497050.1	1	AtWU_01936	cytokinesis protein sepA
XM_035497051.1	1	AtWU_01937	cytokinesis protein sepA
XM_035497052.1	1	AtWU_01938	uncharacterized protein
XM_035497054.1	1	AtWU_01940	leucyl-tRNA synthetase
XM_035497055.1	1	AtWU_01941	serine-rich protein
XM_035497056.1	1	AtWU_01942	MBOAT family protein
XM_035497057.1	1	AtWU_01943	vacuolar protein sorting-associated protein 45
XM_035497058.1	1	AtWU_01944	hypercellular protein HypA
XM_035497059.1	1	AtWU_01945	uncharacterized protein
XM_035497061.1	1	AtWU_01947	proteasome component Pre5
XM_035497062.1	1	AtWU_01948	vacuolar protein sorting 55
XM_035497064.1	1	AtWU_01950	UPF0220-domain-containing protein
XM_035497065.1	1	AtWU_01951	Hsp70 nucleotide exchange factor fes1
XM_035497067.1	1	AtWU_01953	phosphoribosylamine--glycine ligase
XM_035497068.1	1	AtWU_01954	mitochondrial mRNA processing protein PET127
XM_035497070.1	1	AtWU_01956	uncharacterized protein
XM_035497071.1	1	AtWU_01957	imidazoleglycerol-phosphate dehydratase
XM_035497072.1	1	AtWU_01958	imidazoleglycerol-phosphate dehydratase
XM_035497074.1	1	AtWU_01960	ER-associated proteolytic system protein Der1
XM_035497075.1	1	AtWU_01961	histone H3 variant
XM_035497076.1	1	AtWU_01962	75k gamma secalin
XM_035497077.1	1	AtWU_01963	F-box domain protein
XM_035497078.1	1	AtWU_01964	alpha/beta hydrolase domain-containing protein 1,3
XM_035497079.1	1	AtWU_01965	60S ribosomal subunit assembly/export protein loc1
XM_035497080.1	1	AtWU_01966	NADH dehydrogenase, alpha subcomplex, subunit 6
XM_035497081.1	1	AtWU_01967	DNA-directed RNA polymerase I and III 14 KDA polypeptide
XM_035497083.1	1	AtWU_01969	pre-rRNA processing protein
XM_035497086.1	1	AtWU_01972	37S ribosomal protein S9
XM_035497095.1	1	AtWU_01981	enhancer of polycomb-like protein 1
XM_035497096.1	1	AtWU_01982	SET domain protein
XM_035497097.1	1	AtWU_01983	peptidase M22, glycoprotease
XM_035497098.1	1	AtWU_01984	Snf1 kinase complex beta-subunit Gal83
XM_035497100.1	1	AtWU_01986	alpha-1,2-mannosyltransferase
XM_035497101.1	1	AtWU_01987	molecular chaperone
XM_035497103.1	1	AtWU_01989	E3 ubiquitin-protein ligase Bre1
XM_035497104.1	1	AtWU_01990	transcription factor IIIB, Bdp1 subunit
XM_035497105.1	1	AtWU_01991	DUF1183 domain protein
XM_035497106.1	1	AtWU_01992	maintenance of mitochondrial morphology protein 1
XM_035497108.1	1	AtWU_01994	mitochondrial translation optimization protein
XM_035497109.1	1	AtWU_01995	phosphatidyl synthase
XM_035497113.1	1	AtWU_01999	similar to An15g01120
XM_035497114.1	1	AtWU_02000	ABC drug exporter AtrF
XM_035497115.1	1	AtWU_02001	tyrosyl-DNA phosphodiesterase
XM_035497116.1	1	AtWU_02002	uncharacterized protein
XM_035497118.1	1	AtWU_02004	P-loop containing nucleoside triphosphate hydrolase protein
XM_035497119.1	1	AtWU_02005	pre-mRNA-splicing factor cwc21
XM_035497120.1	1	AtWU_02006	mRNA binding protein Pumilio 2
XM_035497124.1	1	AtWU_02010	GTPase activating protein
XM_035497125.1	1	AtWU_02011	Cse1-domain-containing protein
XM_035497126.1	1	AtWU_02012	peptidyl-tRNA hydrolase domain protein
XM_035497127.1	1	AtWU_02013	serine palmitoyltransferase small subunit A
XM_035497128.1	1	AtWU_02014	protein PET100, mitochondrial
XM_035497129.1	1	AtWU_02015	ClpP/crotonase
XM_035497130.1	1	AtWU_02016	cell division cycle protein
XM_035497131.1	1	AtWU_02017	Vps51/Vps67 family protein
XM_035497133.1	1	AtWU_02019	HEAT repeat protein
XM_035497135.1	1	AtWU_02021	Mis6 domain protein
XM_035497136.1	1	AtWU_02022	cleft lip and palate transmembrane 1
XM_035497137.1	1	AtWU_02023	short chain dehydrogenase/reductase family protein
XM_035497138.1	1	AtWU_02024	ASXH domain-containing protein
XM_035497139.1	1	AtWU_02025	SNARE complex subunit SEC22
XM_035497141.1	1	AtWU_02027	DUF1777-domain-containing protein
XM_035497142.1	1	AtWU_02028	FAD NAD binding oxidoreductase
XM_035497143.1	1	AtWU_02029	mannosyl-oligosaccharide glucosidase
XM_035497144.1	1	AtWU_02030	kinase phosphorylation family protein
XM_035497145.1	1	AtWU_02031	pyridine nucleotide-disulfide oxidoreductase family protein
XM_035497146.1	1	AtWU_02032	RING finger protein
XM_035497147.1	1	AtWU_02033	PAP2 domain protein
XM_035497148.1	1	AtWU_02034	pheromone-dependent cell cycle arrest protein Far11
XM_035497149.1	1	AtWU_02035	Mak16 protein
XM_035497150.1	1	AtWU_02036	MFS sugar transporter
XM_035497151.1	1	AtWU_02037	MFS sugar transporter
XM_035497152.1	1	AtWU_02038	phospholipid-translocating P-type ATPase
XM_035497153.1	1	AtWU_02039	COPII coat assembly protein Sec16
XM_035497155.1	1	AtWU_02041	growth-arrest-specific protein 2 domain family protein
XM_035497156.1	1	AtWU_02042	GTPase-activating protein Gyp7
XM_035497160.1	1	AtWU_02046	F-box domain protein
XM_035497162.1	1	AtWU_02048	MFS transporter
XM_035497163.1	1	AtWU_02049	signal sequence receptor alpha subunit
XM_035497164.1	1	AtWU_02050	ER to Golgi transport protein Yif1
XM_035497169.1	1	AtWU_02055	aldehyde dehydrogenase-like protein C21C3
XM_035497170.1	1	AtWU_02056	amidophosphoribosyltransferase
XM_035497171.1	1	AtWU_02057	amidophosphoribosyltransferase
XM_035497179.1	1	AtWU_02065	short-chain dehydrogenase/reductase family protein
XM_035497180.1	1	AtWU_02066	glutamine synthetase
XM_035497187.1	1	AtWU_02073	choline transport protein
XM_035497191.1	1	AtWU_02077	FAD-binding domain-containing protein
XM_035497194.1	1	AtWU_02080	aminotransferase class-III family protein
XM_035497197.1	1	AtWU_02083	biotin synthase
XM_035497204.1	1	AtWU_02090	histidine kinase
XM_035497212.1	1	AtWU_02098	short-chain dehydrogenases/reductase
XM_035497215.1	1	AtWU_02101	uncharacterized protein
XM_035497216.1	1	AtWU_02102	F1F0 ATP synthase assembly protein Atp11
XM_035497218.1	1	AtWU_02104	lytic polysaccharide monooxygenase
XM_035497219.1	1	AtWU_02105	acetylornithine and succinylornithine aminotransferase
XM_035497220.1	1	AtWU_02106	clock controled protein (Ccg-8)
XM_035497221.1	1	AtWU_02107	chromosome condensation protein
XM_035497223.1	1	AtWU_02109	signal peptide peptidase
XM_035497225.1	1	AtWU_02111	eukaryotic translation initiation factor subunit eIF2B-gamma
XM_035497226.1	1	AtWU_02112	translation initiation regulator
XM_035497229.1	1	AtWU_02115	short chain dehydrogenase family protein
XM_035497230.1	1	AtWU_02116	homoisocitrate dehydrogenase mitochondrial precursor
XM_035497231.1	1	AtWU_02117	toxin biosynthesis protein
XM_035497234.1	1	AtWU_02120	FAD dependent oxidoreductase family protein
XM_035497244.1	1	AtWU_02130	pentatricopeptide repeat protein
XM_035497245.1	1	AtWU_02131	MFS general substrate transporter
XM_035497246.1	1	AtWU_02132	ferrochelatase mitochondrial precursor
XM_035497247.1	1	AtWU_02133	DSB repair complex subunit Ku70
XM_035497248.1	1	AtWU_02134	BAR domain family protein
XM_035497251.1	1	AtWU_02137	similar to An15g02750
XM_035497252.1	1	AtWU_02138	SH3 domain signaling protein
XM_035497254.1	1	AtWU_02140	carboxyl transferase domain family protein
XM_035497255.1	1	AtWU_02141	inositol 5-phosphatase
XM_035497256.1	1	AtWU_02142	pyruvate carboxylase
XM_035497259.1	1	AtWU_02145	uncharacterized protein
XM_035497260.1	1	AtWU_02146	NAD(P)-binding protein
XM_035497263.1	1	AtWU_02149	TBC-domain-containing protein
XM_035497264.1	1	AtWU_02150	CNH domain protein
XM_035497265.1	1	AtWU_02151	ABC multidrug transporter
XM_035497269.1	1	AtWU_02155	Sybindin-like protein
XM_035497271.1	1	AtWU_02157	borealin N terminal-domain-containing protein
XM_035497272.1	1	AtWU_02158	Rho GTPase activator
XM_035497273.1	1	AtWU_02159	ubiquitin-conjugating enzyme
XM_035497277.1	1	AtWU_02163	mechanosensitive ion channel family
XM_035497279.1	1	AtWU_02165	mitochondrial carrier
XM_035497280.1	1	AtWU_02166	gamma-butyrobetaine hydroxylase subfamily
XM_035497281.1	1	AtWU_02167	monothiol glutaredoxin-4
XM_035497282.1	1	AtWU_02168	exonuclease
XM_035497283.1	1	AtWU_02169	similar to An15g03240
XM_035497284.1	1	AtWU_02170	l-allo-threonine aldolase
XM_035497285.1	1	AtWU_02171	pkinase-domain-containing protein
XM_035497286.1	1	AtWU_02172	bromodomain associated family protein
XM_035497287.1	1	AtWU_02173	alpha-1,6-mannosyltransferase subunit
XM_035497288.1	1	AtWU_02174	NADH-ubiquinone oxidoreductase subunit
XM_035497289.1	1	AtWU_02175	pH-response regulator protein palC
XM_035497291.1	1	AtWU_02177	transcription initiation factor TFIID subunit 7
XM_035497292.1	1	AtWU_02178	similar to An15g03380
XM_035497293.1	1	AtWU_02179	enoyl-CoA hydratase/isomerase family protein
XM_035497294.1	1	AtWU_02180	enoyl-CoA hydratase/isomerase family protein
XM_035497295.1	1	AtWU_02181	similar to An15g03410
XM_035497297.1	1	AtWU_02183	HLH transcription factor
XM_035497298.1	1	AtWU_02184	BCS1 N terminal family protein
XM_035497300.1	1	AtWU_02186	nucleotide pyrophosphatase family protein
XM_035497304.1	1	AtWU_02190	kinesin-domain-containing protein
XM_035497305.1	1	AtWU_02191	uncharacterized protein
XM_035497308.1	1	AtWU_02194	acetamidase
XM_035497309.1	1	AtWU_02195	bZIP-type transcription factor
XM_035497314.1	1	AtWU_02200	alpha/beta superfamily hydrolase
XM_035497317.1	1	AtWU_02203	alpha/beta-hydrolase
XM_035497319.1	1	AtWU_02205	oxidoreductase
XM_035497323.1	1	AtWU_02209	MFS transporter, sugar porter (SP) family protein
XM_035497325.1	1	AtWU_02211	manganese ion homeostasis
XM_035497327.1	1	AtWU_02213	ab-hydrolase associated lipase
XM_035497331.1	1	AtWU_02217	MFS general substrate transporter
XM_035497335.1	1	AtWU_02221	short chain dehydrogenase family protein
XM_035497336.1	1	AtWU_02222	uncharacterized protein
XM_035497338.1	1	AtWU_02224	polyketide synthase
XM_035497363.1	1	AtWU_02249	D-isomer specific 2-hydroxyacid dehydrogenase
XM_035497367.1	1	AtWU_02253	myosin-1
XM_035497381.1	1	AtWU_02267	nucleoside-diphosphate-sugar epimerase
XM_035497383.1	1	AtWU_02269	acyl-CoA N-acyltransferase
XM_035497385.1	1	AtWU_02271	D-2-hydroxyacid dehydrogenase
XM_035497386.1	1	AtWU_02272	DUF1295 domain protein
XM_035497391.1	1	AtWU_02277	Mss4-like protein
XM_035497392.1	1	AtWU_02278	uncharacterized protein
XM_035497393.1	1	AtWU_02279	fungal-specific transcription factor
XM_035497402.1	1	AtWU_02288	glycosyltransferase family 71 protein
XM_035497406.1	1	AtWU_02292	UDP-glucose,sterol transferase
XM_035497407.1	1	AtWU_02293	annexin
XM_035497412.1	1	AtWU_02298	sterigmatocystin biosynthesis dehydrogenase stcV
XM_035497427.1	1	AtWU_02313	alkaline phytoceramidase
XM_035497428.1	1	AtWU_02314	arylsulfatase
XM_035497437.1	1	AtWU_02323	ABC bile acid transporter
XM_035497438.1	1	AtWU_02324	C6 zinc finger domain protein
XM_035497441.1	1	AtWU_02327	glycosyl hydrolases family 16
XM_035497443.1	1	AtWU_02329	putative endopolygalacturonase II
XM_035497447.1	1	AtWU_02333	HSP20-like chaperone
XM_035497448.1	1	AtWU_02334	MFS sugar transporter
XM_035497454.1	1	AtWU_02340	MFS multidrug transporter
XM_035497456.1	1	AtWU_02342	uncharacterized protein
XM_035497461.1	1	AtWU_02347	DUF866 domain protein
XM_035497462.1	1	AtWU_02348	DUF866 domain protein
XM_035497465.1	1	AtWU_02351	DDHD domain protein
XM_035497467.1	1	AtWU_02353	V-ATPase proteolipid subunit Ppa1
XM_035497468.1	1	AtWU_02354	Ras-related protein Rab-6A
XM_035497470.1	1	AtWU_02356	sulfite reductase beta subunit
XM_035497471.1	1	AtWU_02357	sulfite reductase beta subunit
XM_035497472.1	1	AtWU_02358	mitochondrial DNA-directed RNA polymerase
XM_035497473.1	1	AtWU_02359	xylanolytic transcriptional activator xlnR
XM_035497474.1	1	AtWU_02360	pyruvate formate lyase activating enzyme
XM_035497480.1	1	AtWU_02366	DUF92 domain protein
XM_035497482.1	1	AtWU_02368	N-methyltransferase
XM_035497483.1	1	AtWU_02369	aldehyde dehydrogenase family protein
XM_035497484.1	1	AtWU_02370	gamma interferon inducible lysosomal thiol reductase (GILT) family protein
XM_035497485.1	1	AtWU_02371	transcription initiation factor IIA subunit 2
XM_035497486.1	1	AtWU_02372	transcription initiation factor IIA, gamma subunit
XM_035497488.1	1	AtWU_02374	hexokinase family protein XprF
XM_035497490.1	1	AtWU_02376	glutathione S-transferase, N-terminal domain family protein
XM_035497491.1	1	AtWU_02377	MFS transporter
XM_035497492.1	1	AtWU_02378	NAD(P)-binding protein
XM_035497495.1	1	AtWU_02381	ubiquitin-activating enzyme E1
XM_035497496.1	1	AtWU_02382	mitochondrial carrier
XM_035497497.1	1	AtWU_02383	C-type cyclin
XM_035497501.1	1	AtWU_02387	TRAF-like signal transducer
XM_035497502.1	1	AtWU_02388	HET-C domain protein
XM_035497505.1	1	AtWU_02391	importin beta-5 subunit
XM_035497507.1	1	AtWU_02393	E3 ubiquitin-protein ligase RNF216
XM_035497508.1	1	AtWU_02394	GNAT family acetyltransferase
XM_035497510.1	1	AtWU_02396	Anp1-domain-containing protein
XM_035497511.1	1	AtWU_02397	Anp1-domain-containing protein
XM_035497513.1	1	AtWU_02399	cofactor for methionyl and glutamyl-tRNA synthetase
XM_035497514.1	1	AtWU_02400	acid protease
XM_035497517.1	1	AtWU_02403	exoribonuclease family protein
XM_035497520.1	1	AtWU_02406	similar to An15g06350
XM_035497521.1	1	AtWU_02407	prolyl-tRNA synthetase
XM_035497522.1	1	AtWU_02408	t-complex protein 1 subunit alpha
XM_035497523.1	1	AtWU_02409	WD domain protein
XM_035497524.1	1	AtWU_02410	rRNA biogenesis protein RRP5
XM_035497525.1	1	AtWU_02411	urease accessory protein UreD
XM_035497526.1	1	AtWU_02412	PLC-like phosphodiesterase
XM_035497527.1	1	AtWU_02413	urease accessory protein UreD
XM_035497528.1	1	AtWU_02414	nuclear cohesin complex subunit
XM_035497529.1	1	AtWU_02415	karyopherin alpha subunit
XM_035497531.1	1	AtWU_02417	C-x8-C-x5-C-x3-H zinc finger protein
XM_035497532.1	1	AtWU_02418	translocon-associated protein, alpha subunit
XM_035497533.1	1	AtWU_02419	HIT-like protein
XM_035497534.1	1	AtWU_02420	P-loop containing nucleoside triphosphate hydrolase protein
XM_035497537.1	1	AtWU_02423	C6 finger domain protein
XM_035497538.1	1	AtWU_02424	DNA-directed RNA polymerase III Rpc4
XM_035497539.1	1	AtWU_02425	uncharacterized protein
XM_035497540.1	1	AtWU_02426	uncharacterized protein
XM_035497541.1	1	AtWU_02427	uracil phosphoribosyltransferase furA
XM_035497543.1	1	AtWU_02429	Ras GEF
XM_035497544.1	1	AtWU_02430	COP9 signalosome subunit CsnE
XM_035497546.1	1	AtWU_02432	glutamyl-tRNA synthetase
XM_035497547.1	1	AtWU_02433	DnaJ domain protein
XM_035497548.1	1	AtWU_02434	dihydroxy-acid and 6-phosphogluconate dehydratase
XM_035497549.1	1	AtWU_02435	oxidoreductase family, NAD-binding Rossmann fold protein
XM_035497550.1	1	AtWU_02436	thioesterase family protein
XM_035497553.1	1	AtWU_02439	pseudouridine synthase
XM_035497555.1	1	AtWU_02441	ankyrin repeat-containing protein
XM_035497556.1	1	AtWU_02442	oxidoreductase family, NAD-binding Rossmann fold protein
XM_035497557.1	1	AtWU_02443	uncharacterized protein
XM_035497558.1	1	AtWU_02444	MFS amine transporter
XM_035497559.1	1	AtWU_02445	translation initiation factor 4B
XM_035497560.1	1	AtWU_02446	NADH-cytochrome B5 reductase
XM_035497562.1	1	AtWU_02448	mitochondrial protein from FMP27-domain-containing protein
XM_035497563.1	1	AtWU_02449	ribosomal N-lysine methyltransferase
XM_035497566.1	1	AtWU_02452	TFIIIC transcription initiation factor complex subunits Tfc3
XM_035497567.1	1	AtWU_02453	UBC-like protein
XM_035497570.1	1	AtWU_02456	uncharacterized protein
XM_035497571.1	1	AtWU_02457	fungal-specific transcription factor domain-containing protein
XM_035497575.1	1	AtWU_02461	fungal specific transcription factor domain family protein
XM_035497576.1	1	AtWU_02462	DUF1760-domain-containing protein
XM_035497580.1	1	AtWU_02466	phenol monooxygenase
XM_035497585.1	1	AtWU_02471	C2H2 finger domain protein
XM_035497587.1	1	AtWU_02473	homocysteine S-methyltransferase
XM_035497591.1	1	AtWU_02477	DNA polymerase delta large chain
XM_035497592.1	1	AtWU_02478	pectin lyase F
XM_035497593.1	1	AtWU_02479	high affinity zinc ion transporter
XM_035497594.1	1	AtWU_02480	G protein-coupled glucose receptor regulating Gpa2 family protein
XM_035497596.1	1	AtWU_02482	thioredoxin-like protein
XM_035497601.1	1	AtWU_02487	NACHT domain protein
XM_035497603.1	1	AtWU_02489	ankyrin
XM_035497604.1	1	AtWU_02490	C6 zinc finger domain protein
XM_035497605.1	1	AtWU_02491	dihydroxyphthalate decarboxylase
XM_035497607.1	1	AtWU_02493	amid-like NADH oxidoreductase
XM_035497610.1	1	AtWU_02496	glycerol 3-phosphate dehydrogenase
XM_035497611.1	1	AtWU_02497	OPT oligopeptide transporter
XM_035497612.1	1	AtWU_02498	POT family protein
XM_035497615.1	1	AtWU_02501	ribokinase-like protein
XM_035497617.1	1	AtWU_02503	phosphoglycerate mutase family protein
XM_035497620.1	1	AtWU_02506	major facilitator superfamily protein
XM_035497626.1	1	AtWU_02512	cytochrome P450 family protein
XM_035497630.1	1	AtWU_02516	carboxyphosphonoenolpyruvate mutase
XM_035497631.1	1	AtWU_02517	aconitase family protein
XM_035497635.1	1	AtWU_02521	alpha/beta hydrolase family protein
XM_035497636.1	1	AtWU_02522	alpha-amylase
XM_035497637.1	1	AtWU_02523	alpha-1,3-glucan synthase
XM_035497639.1	1	AtWU_02525	uncharacterized protein
XM_035497640.1	1	AtWU_02526	uncharacterized protein
XM_035497641.1	1	AtWU_02527	TPR-like protein
XM_035497642.1	1	AtWU_02528	alpha/beta-hydrolase
XM_035497645.1	1	AtWU_02531	GNAT family acetyltransferase
XM_035497647.1	1	AtWU_02533	retinol dehydrogenase 12
XM_035497665.1	1	AtWU_02552	ATPase-stabilizing factor 15 kDa protein
XM_035497666.1	1	AtWU_02553	non-repetitive/WGA-negative nucleoporin C-terminal-domain-containing protein
XM_035497667.1	1	AtWU_02554	malonyl CoA-acyl carrier protein transacylase
XM_035497668.1	1	AtWU_02555	sedlin
XM_035497670.1	1	AtWU_02557	Mpp10 protein
XM_035497671.1	1	AtWU_02558	S-adenosyl-L-methionine-dependent methyltransferase
XM_035497674.1	1	AtWU_02561	AhpC-TSA-domain-containing protein
XM_035497676.1	1	AtWU_02563	phosphoethanolamine
XM_035497677.1	1	AtWU_02564	glutaredoxin
XM_035497678.1	1	AtWU_02565	flavo protein
XM_035497679.1	1	AtWU_02566	4-hydroxybenzoate polyprenyl transferase
XM_035497680.1	1	AtWU_02567	JmjC domain protein
XM_035497681.1	1	AtWU_02568	protein kinase domain family protein
XM_035497682.1	1	AtWU_02569	DUF1783-domain-containing protein
XM_035497685.1	1	AtWU_02572	ankyrin repeat protein nuc-2
XM_035497688.1	1	AtWU_02575	uncharacterized protein
XM_035497689.1	1	AtWU_02576	MFS myo-inositol transporter
XM_035497691.1	1	AtWU_02578	WD40 repeat-like protein
XM_035497692.1	1	AtWU_02579	peroxin 20
XM_035497694.1	1	AtWU_02581	RSC complex subunit Sfh1
XM_035497697.1	1	AtWU_02584	branched-chain amino acid aminotransferase
XM_035497700.1	1	AtWU_02587	casein kinase II beta 1 subunit
XM_035497702.1	1	AtWU_02589	JmjC domain protein
XM_035497703.1	1	AtWU_02590	uncharacterized protein
XM_035497705.1	1	AtWU_02592	cytochrome b5
XM_035497706.1	1	AtWU_02593	ribosome biogenesis
XM_035497707.1	1	AtWU_02594	mating-type switching protein Swi10
XM_035497708.1	1	AtWU_02595	Thiolase, C-terminal domain family protein
XM_035497709.1	1	AtWU_02596	longevity-assurance protein
XM_035497710.1	1	AtWU_02597	3-hydroxy-3-methylglutaryl-coenzyme A reductase
XM_035497711.1	1	AtWU_02598	uncharacterized protein
XM_035497712.1	1	AtWU_02599	DENN (AEX-3) domain family protein
XM_035497714.1	1	AtWU_02601	SNF2 family helicase/ATPase
XM_035497715.1	1	AtWU_02602	kinetochore protein CHL4 like family protein
XM_035497716.1	1	AtWU_02603	protein get1
XM_035497717.1	1	AtWU_02604	ribosomal biogenesis protein Gar2
XM_035497723.1	1	AtWU_02610	mitochondrial carrier
XM_035497724.1	1	AtWU_02611	signal transduction protein PalA
XM_035497725.1	1	AtWU_02612	similar to An04g00770
XM_035497726.1	1	AtWU_02613	fungal-specific transcription factor
XM_035497728.1	1	AtWU_02615	DENN-domain-containing protein
XM_035497729.1	1	AtWU_02616	DUF974 domain protein
XM_035497730.1	1	AtWU_02617	RING finger domain protein
XM_035497731.1	1	AtWU_02618	CHL4-domain-containing protein
XM_035497733.1	1	AtWU_02620	uncharacterized protein
XM_035497734.1	1	AtWU_02621	DNA mismatch repair protein
XM_035497738.1	1	AtWU_02625	mediator of RNA polymerase II transcription subunit 5
XM_035497742.1	1	AtWU_02629	MFS transporter
XM_035497743.1	1	AtWU_02630	metallo-dependent phosphatase
XM_035497746.1	1	AtWU_02633	putative GPI anchored cell wall protein
XM_035497747.1	1	AtWU_02634	P-loop containing nucleoside triphosphate hydrolase protein
XM_035497748.1	1	AtWU_02635	4-hydroxyphenylpyruvate dioxygenase
XM_035497749.1	1	AtWU_02636	dihydrofolate synthetase Fol3
XM_035497750.1	1	AtWU_02637	cell division control protein Cdc15
XM_035497754.1	1	AtWU_02641	mitochondrial carrier protein
XM_035497756.1	1	AtWU_02643	DNA-3-methyladenine glycosylase
XM_035497759.1	1	AtWU_02646	mannan polymerase II complex ANP1 subunit
XM_035497760.1	1	AtWU_02647	YCII-related domain protein
XM_035497762.1	1	AtWU_02649	RAD52 DNA repair protein RADC
XM_035497763.1	1	AtWU_02650	UBX domain protein
XM_035497764.1	1	AtWU_02651	MSP domain protein
XM_035497766.1	1	AtWU_02653	methionine aminopeptidase 2-like protein
XM_035497767.1	1	AtWU_02654	DnaJ domain protein
XM_035497770.1	1	AtWU_02657	ubiquitin-conjugating enzyme E2-18 kDa
XM_035497771.1	1	AtWU_02658	G-patch DNA repair protein
XM_035497772.1	1	AtWU_02659	coenzyme A synthetase
XM_035497774.1	1	AtWU_02661	amino acid transporter
XM_035497776.1	1	AtWU_02663	tyrosine phosphatase
XM_035497777.1	1	AtWU_02664	hydrolase, TatD family protein
XM_035497780.1	1	AtWU_02667	L-lactate dehydrogenase
XM_035497781.1	1	AtWU_02668	acyl-CoA thioester hydrolase
XM_035497783.1	1	AtWU_02670	dual specificity phosphatase
XM_035497785.1	1	AtWU_02672	nuclear envelope protein
XM_035497786.1	1	AtWU_02673	SNARE domain protein
XM_035497787.1	1	AtWU_02674	cytochrome c1 heme lyase
XM_035497788.1	1	AtWU_02675	diphosphomevalonate decarboxylase
XM_035497789.1	1	AtWU_02676	elongator complex protein 1
XM_035497791.1	1	AtWU_02678	ATP dependent RNA helicase
XM_035497792.1	1	AtWU_02679	Cut8-domain-containing protein
XM_035497793.1	1	AtWU_02680	ubiquitin elongating factor core family protein
XM_035497796.1	1	AtWU_02683	KH domain protein
XM_035497798.1	1	AtWU_02685	pentatricopeptide repeat protein
XM_035497799.1	1	AtWU_02686	37S ribosomal protein Rsm25
XM_035497800.1	1	AtWU_02687	cell morphogenesis protein Sog2
XM_035497805.1	1	AtWU_02692	uncharacterized protein
XM_035497806.1	1	AtWU_02693	DUF1977-domain-containing protein
XM_035497811.1	1	AtWU_02698	DNA methyltransferase 1-associated protein DMAP1
XM_035497812.1	1	AtWU_02699	endosomal cargo receptor
XM_035497813.1	1	AtWU_02700	sensor histidine kinase/response regulator
XM_035497814.1	1	AtWU_02701	N-terminal nucleophile aminohydrolase
XM_035497815.1	1	AtWU_02702	UBX domain protein
XM_035497820.1	1	AtWU_02707	RING finger domain protein
XM_035497821.1	1	AtWU_02708	WD40 repeat-like protein
XM_035497822.1	1	AtWU_02709	N-terminal nucleophile aminohydrolase
XM_035497823.1	1	AtWU_02710	snRNP assembly factor
XM_035497824.1	1	AtWU_02711	ATP-dependent RNA helicase ded1
XM_035497825.1	1	AtWU_02712	small nucleolar ribonucleo protein complex subunit
XM_035497826.1	1	AtWU_02713	G-patch domain protein
XM_035497827.1	1	AtWU_02714	MYB and HSA domain protein
XM_035497828.1	1	AtWU_02715	60S ribosome biogenesis protein Mak11
XM_035497829.1	1	AtWU_02716	translation initiation factor EF-2 gamma subunit
XM_035497830.1	1	AtWU_02717	CaaX prenyl protease Ste24
XM_035497831.1	1	AtWU_02718	uncharacterized protein
XM_035497832.1	1	AtWU_02719	ribosomal protein L34-domain-containing protein
XM_035497833.1	1	AtWU_02720	zinc metalloprotease
XM_035497834.1	1	AtWU_02721	centromere/kinetochore protein Zw10
XM_035497835.1	1	AtWU_02722	WD40 repeat-like protein
XM_035497836.1	1	AtWU_02723	40S ribosomal protein S13
XM_035497837.1	1	AtWU_02724	cyclophilin-like peptidyl prolyl cis-trans isomerase
XM_035497839.1	1	AtWU_02726	INO80 chromatin remodeling complex
XM_035497840.1	1	AtWU_02727	INSIG domain protein
XM_035497841.1	1	AtWU_02728	bifunctional purine biosynthesis protein Ade16
XM_035497844.1	1	AtWU_02731	carboxylesterase-lipase family protein
XM_035497847.1	1	AtWU_02734	Sm-like ribonucleo protein
XM_035497848.1	1	AtWU_02735	UPF0041-domain-containing protein
XM_035497849.1	1	AtWU_02736	amino acid transporter
XM_035497850.1	1	AtWU_02737	cation chloride cotransporter
XM_035497852.1	1	AtWU_02739	mevalonate kinase
XM_035497856.1	1	AtWU_02743	methionine-tRNA synthetase
XM_035497857.1	1	AtWU_02744	NTF2-like protein
XM_035497859.1	1	AtWU_02746	60S ribosomal protein L38
XM_035497861.1	1	AtWU_02748	DNA polymerase delta subunit 2
XM_035497864.1	1	AtWU_02751	alpha-taxilin
XM_035497865.1	1	AtWU_02752	pitrilysin family metalloprotease
XM_035497866.1	1	AtWU_02753	metalloenzyme, LuxS/M16 peptidase-like protein
XM_035497867.1	1	AtWU_02754	similar to An04g02340
XM_035497871.1	1	AtWU_02758	2-hydroxychromene-2-carboxylate isomerase
XM_035497872.1	1	AtWU_02759	hypoxia induced protein conserved region family protein
XM_035497874.1	1	AtWU_02761	CobW domain protein
XM_035497876.1	1	AtWU_02763	uncharacterized protein
XM_035497877.1	1	AtWU_02764	mitochondrion protein
XM_035497881.1	1	AtWU_02768	FolC bifunctional protein
XM_035497882.1	1	AtWU_02769	glycylpeptide N-tetradecanoyltransferase
XM_035497883.1	1	AtWU_02770	TLDc domain-containing protein 2
XM_035497884.1	1	AtWU_02771	SAM-dependent methyltransferas-like protein
XM_035497885.1	1	AtWU_02772	uncharacterized protein
XM_035497887.1	1	AtWU_02774	elongation factor G 1, mitochondrial precursor
XM_035497888.1	1	AtWU_02775	RNase H family protein
XM_035497890.1	1	AtWU_02777	threonine dehydratase, biosynthetic
XM_035497891.1	1	AtWU_02778	ribosomal protein L36-domain-containing protein
XM_035497897.1	1	AtWU_02784	PIG-U-domain-containing protein
XM_035497899.1	1	AtWU_02786	aldo-keto reductase
XM_035497900.1	1	AtWU_02787	zinc-containing alcohol dehydrogenase
XM_035497901.1	1	AtWU_02788	glycoside hydrolase
XM_035497902.1	1	AtWU_02789	dioxygenase
XM_035497903.1	1	AtWU_02790	MFS general substrate transporter
XM_035497909.1	1	AtWU_02796	feruloyl esterase B precursor
XM_035497912.1	1	AtWU_02799	pyrroline-5-carboxylate reductase
XM_035497915.1	1	AtWU_02802	aminopeptidase C
XM_035497916.1	1	AtWU_02803	uncharacterized protein
XM_035497917.1	1	AtWU_02804	YeeE/YedE family integral membrane protein
XM_035497923.1	1	AtWU_02810	flavin-binding monooxygenase
XM_035497930.1	1	AtWU_02817	DNA mismatch repair protein Msh6
XM_035497931.1	1	AtWU_02818	tyrosyl-tRNA synthetase mitochondrial precursor
XM_035497937.1	1	AtWU_02824	mitochondria protoheme IX farnesyltransferase
XM_035497938.1	1	AtWU_02825	mannose-P-dolichol utilization defect 1 protein
XM_035497939.1	1	AtWU_02826	RNA polymerase II mediator complex component Med8
XM_035497945.1	1	AtWU_02832	similar to An04g03190
XM_035497947.1	1	AtWU_02834	mannose-6-phosphate isomerase, class I
XM_035497950.1	1	AtWU_02837	alpha/beta hydrolase protein
XM_035497951.1	1	AtWU_02838	NACHT and TPR domain protein
XM_035497952.1	1	AtWU_02839	autophagy-related protein Atg28
XM_035497955.1	1	AtWU_02842	transcription elongation factor SPT5
XM_035497956.1	1	AtWU_02843	mRNA capping nucleoside-triphosphatase
XM_035497957.1	1	AtWU_02844	WD repeat protein
XM_035497959.1	1	AtWU_02846	F-box domain protein
XM_035497960.1	1	AtWU_02847	regulatory protein Ral2
XM_035497962.1	1	AtWU_02849	AT DNA binding protein
XM_035497965.1	1	AtWU_02852	dienelactone hydrolase family protein
XM_035497967.1	1	AtWU_02854	uncharacterized protein
XM_035497969.1	1	AtWU_02856	oligosaccharyltransferase subunit ribophorin II
XM_035497970.1	1	AtWU_02857	oligosaccharyltransferase subunit ribophorin II
XM_035497972.1	1	AtWU_02859	aldo/keto reductase
XM_035497974.1	1	AtWU_02861	lysophospholipase 1
XM_035497975.1	1	AtWU_02862	nucleolar GTP-binding protein 2
XM_035497976.1	1	AtWU_02863	similar to An04g03610
XM_035497978.1	1	AtWU_02865	MFS multidrug transporter
XM_035497979.1	1	AtWU_02866	spindle pole body protein ppc89
XM_035497980.1	1	AtWU_02867	ubiquitin 3 binding protein But2 C-terminal domain family protein
XM_035497981.1	1	AtWU_02868	dienelactone hydrolase family protein
XM_035497982.1	1	AtWU_02869	ABC a-pheromone efflux pump AtrD
XM_035497983.1	1	AtWU_02870	DUF757 domain protein
XM_035497984.1	1	AtWU_02871	synembryn
XM_035497985.1	1	AtWU_02872	telomere length regulator protein
XM_035497987.1	1	AtWU_02874	galactose mutarotase-like protein
XM_035497989.1	1	AtWU_02876	nucleolar GTPase
XM_035497991.1	1	AtWU_02878	CDK-activating kinase assembly factor MAT1
XM_035497992.1	1	AtWU_02879	prefoldin subunit-domain-containing protein
XM_035497993.1	1	AtWU_02880	GPI anchored cell wall protein
XM_035497997.1	1	AtWU_02884	phosphatidic acid phosphatase
XM_035497998.1	1	AtWU_02885	PITH domain family protein
XM_035497999.1	1	AtWU_02886	molybdenum cofactor sulfurase protein
XM_035498000.1	1	AtWU_02887	60S ribosomal protein L25
XM_035498001.1	1	AtWU_02888	dead box ATP-dependent rna helicase
XM_035498002.1	1	AtWU_02889	dead box ATP-dependent rna helicase
XM_035498003.1	1	AtWU_02890	lysine aminopeptidase ApsA
XM_035498004.1	1	AtWU_02891	amino acid transporter
XM_035498007.1	1	AtWU_02894	ATP binding L-PSP endoribonuclease family protein
XM_035498009.1	1	AtWU_02896	thioredoxin
XM_035498013.1	1	AtWU_02900	C6 finger domain protein
XM_035498014.1	1	AtWU_02901	GTPase activating protein for Arf
XM_035498015.1	1	AtWU_02902	mannosyltransferase
XM_035498022.1	1	AtWU_02909	phenylalanine ammonia-lyase
XM_035498023.1	1	AtWU_02910	phosphate transporter
XM_035498026.1	1	AtWU_02913	DUF1772-domain-containing protein
XM_035498033.1	1	AtWU_02920	isochorismatase hydrolase
XM_035498037.1	1	AtWU_02924	FAD binding domain family protein
XM_035498042.1	1	AtWU_02929	fungal-specific transcription factor domain-domain-containing protein
XM_035498043.1	1	AtWU_02930	uncharacterized protein
XM_035498046.1	1	AtWU_02933	leucine rich repeat protein
XM_035498047.1	1	AtWU_02934	ankyrin repeat-containing protein
XM_035498050.1	1	AtWU_02937	alpha-1,3-mannosyltransferase CMT1
XM_035498053.1	1	AtWU_02940	2,4-dichlorophenol 6-monooxygenase
XM_035498056.1	1	AtWU_02943	transcriptional regulator
XM_035498058.1	1	AtWU_02945	iron/manganese superoxide dismutase, C-terminal domain family protein
XM_035498059.1	1	AtWU_02946	GC-rich sequence DNA-binding factor-like family protein
XM_035498061.1	1	AtWU_02948	PHD finger domain protein
XM_035498065.1	1	AtWU_02952	UBA domain-containing protein Ucp14
XM_035498066.1	1	AtWU_02953	RNA polymerase II transcription factor
XM_035498071.1	1	AtWU_02958	iron superoxide dismutase A
XM_035498073.1	1	AtWU_02960	G-patch domain protein
XM_035498076.1	1	AtWU_02963	vacuolar protein sorting-associated protein Vps13
XM_035498079.1	1	AtWU_02966	similar to An04g04980
XM_035498086.1	1	AtWU_02973	sucrase/ferredoxin domain protein
XM_035498087.1	1	AtWU_02974	putative aminotransferase, classes I and II
XM_035498089.1	1	AtWU_02976	Rho guanyl nucleotide exchange factor
XM_035498090.1	1	AtWU_02977	F-box and WD domain protein
XM_035498092.1	1	AtWU_02979	cell surface receptor/MFS transporter
XM_035498093.1	1	AtWU_02980	ubiquinol-cytochrome c reductase complex 17 kd protein
XM_035498094.1	1	AtWU_02981	ubiquinol-cytochrome c reductase complex 17 kd protein
XM_035498095.1	1	AtWU_02982	undecaprenyl diphosphate synthase
XM_035498096.1	1	AtWU_02983	saccharopine dehydrogenase
XM_035498097.1	1	AtWU_02984	Aha1 domain family
XM_035498101.1	1	AtWU_02988	proteasome activator subunit 4
XM_035498102.1	1	AtWU_02989	DUF409 domain protein
XM_035498105.1	1	AtWU_02992	putative kynurenine--oxoglutarate transaminase BNA3
XM_035498106.1	1	AtWU_02993	L-aminoadipate-semialdehyde dehydrogenase large subunit
XM_035498107.1	1	AtWU_02994	EF-hand domain pair family protein
XM_035498109.1	1	AtWU_02996	plasma membrane fusion protein Prm1
XM_035498111.1	1	AtWU_02998	kynurenine aminotransferase
XM_035498112.1	1	AtWU_02999	AAA family ATPase
XM_035498114.1	1	AtWU_03001	ADAM family of metalloprotease ADM-B
XM_035498115.1	1	AtWU_03002	DNA/RNA polymerase
XM_035498125.1	1	AtWU_03012	diaphanous GTPase-binding Domain family protein
XM_035498126.1	1	AtWU_03013	acetate--CoA ligase
XM_035498129.1	1	AtWU_03016	SET domain protein
XM_035498132.1	1	AtWU_03019	transporter protein Smf2
XM_035498134.1	1	AtWU_03021	similar to An04g05710
XM_035498138.1	1	AtWU_03025	40S ribosomal protein S6-B
XM_035498139.1	1	AtWU_03026	Zn/PHD-like protein
XM_035498140.1	1	AtWU_03027	VeA family regulator VosA
XM_035498142.1	1	AtWU_03029	nicotinamide riboside kinase 1
XM_035498143.1	1	AtWU_03030	SNF2 family helicase
XM_035498144.1	1	AtWU_03031	HMG box protein
XM_035498145.1	1	AtWU_03032	RuvB-like helicase 1
XM_035498147.1	1	AtWU_03034	phosphoribosyl diphosphate synthase
XM_035498150.1	1	AtWU_03037	steroid alpha reductase family protein
XM_035498151.1	1	AtWU_03038	alpha-1,6-mannosyltransferase subunit
XM_035498152.1	1	AtWU_03039	50S ribosomal protein L24
XM_035498153.1	1	AtWU_03040	AAA family ATPase pontin
XM_035498154.1	1	AtWU_03041	FAD/NAD(P)-binding domain-containing protein
XM_035498155.1	1	AtWU_03042	V-snare-domain-containing protein
XM_035498156.1	1	AtWU_03043	uncharacterized protein
XM_035498159.1	1	AtWU_03046	iron sulfur assembly protein 1
XM_035498160.1	1	AtWU_03047	DUF1741-domain-containing protein
XM_035498161.1	1	AtWU_03048	chromatin modification-related protein eaf3
XM_035498165.1	1	AtWU_03052	GTPase activating protein
XM_035498166.1	1	AtWU_03053	geranylgeranyl transferase type II alpha subunit
XM_035498169.1	1	AtWU_03056	small nucleolar ribonucleo protein complex component
XM_035498170.1	1	AtWU_03057	bromodomain-containing protein
XM_035498171.1	1	AtWU_03058	zf-CSL-domain-containing protein
XM_035498172.1	1	AtWU_03059	diphthamide biosynthesis protein 3
XM_035498173.1	1	AtWU_03060	frataxin
XM_035498175.1	1	AtWU_03062	exocyst complex component Sec6
XM_035498176.1	1	AtWU_03063	mitochondrial 54S ribosomal protein YmL33
XM_035498184.1	1	AtWU_03071	C2H2 type zinc finger domain protein
XM_035498187.1	1	AtWU_03074	PTH2-domain-containing protein
XM_035498188.1	1	AtWU_03075	DNA binding protein SART-1
XM_035498190.1	1	AtWU_03077	Hpt domain family protein
XM_035498191.1	1	AtWU_03078	YagE family protein
XM_035498192.1	1	AtWU_03079	C2H2 finger domain protein
XM_035498193.1	1	AtWU_03080	3-demethylubiquinone-9 3-methyltransferase
XM_035498194.1	1	AtWU_03081	RING and UBP finger domain protein
XM_035498198.1	1	AtWU_03085	uncharacterized protein
XM_035498199.1	1	AtWU_03086	mitochondrial PGP phosphatase family protein
XM_035498200.1	1	AtWU_03087	homeobox domain family protein
XM_035498201.1	1	AtWU_03088	CaaX farnesyltransferase beta subunit Ram1
XM_035498203.1	1	AtWU_03090	phosphatase-like protein
XM_035498204.1	1	AtWU_03091	alpha and gamma adaptin binding protein p34-domain-containing protein
XM_035498205.1	1	AtWU_03092	putative small nuclear ribonucleo protein SmD3
XM_035498206.1	1	AtWU_03093	UPF0660 protein
XM_035498209.1	1	AtWU_03096	WW domain family protein
XM_035498210.1	1	AtWU_03097	uncharacterized protein
XM_035498216.1	1	AtWU_03103	NAD binding Rossmann fold oxidoreductase
XM_035498217.1	1	AtWU_03104	signal recognition particle protein
XM_035498218.1	1	AtWU_03105	glycosyltransferase family 31 protein
XM_035498219.1	1	AtWU_03106	amylase cluster transcriptional regulator AmyR
XM_035498222.1	1	AtWU_03109	transcriptional activator of proteases PrtT
XM_035498225.1	1	AtWU_03112	amino acid permease
XM_035498226.1	1	AtWU_03113	Cdc37 N terminal kinase binding family protein
XM_035498227.1	1	AtWU_03114	class I alpha-mannosidase
XM_035498230.1	1	AtWU_03117	SNARE complex subunit
XM_035498231.1	1	AtWU_03118	DUF618 domain protein
XM_035498232.1	1	AtWU_03119	clathrin light chain
XM_035498233.1	1	AtWU_03120	Hsp90 co-chaperone Cdc37
XM_035498234.1	1	AtWU_03121	ABC multidrug transporter Mdr2
XM_035498235.1	1	AtWU_03122	nucleoside transporter family
XM_035498236.1	1	AtWU_03123	DUF1682-domain-containing protein
XM_035498241.1	1	AtWU_03128	nitroreductase family protein
XM_035498242.1	1	AtWU_03129	inositol-pentakisphosphate 2-kinase
XM_035498243.1	1	AtWU_03130	putative cell wall biogenesis protein Ecm15
XM_035498244.1	1	AtWU_03131	PLC-like phosphodiesterase
XM_035498245.1	1	AtWU_03132	fungal specific transcription factor domain family protein
XM_035498250.1	1	AtWU_03137	metallo-beta-lactamase superfamily protein
XM_035498251.1	1	AtWU_03138	cysteine dioxygenase
XM_035498253.1	1	AtWU_03140	histone acetyltransferase subunit
XM_035498254.1	1	AtWU_03141	mitochondrion protein
XM_035498255.1	1	AtWU_03142	SYF2 splicing factor domain protein
XM_035498259.1	1	AtWU_03146	50S ribosomal protein L12
XM_035498260.1	1	AtWU_03147	t-complex protein 1 theta subunit
XM_035498264.1	1	AtWU_03151	peptidase
XM_035498265.1	1	AtWU_03152	C6 transcription factor NosA
XM_035498269.1	1	AtWU_03156	Shr3 amino acid permease chaperone
XM_035498271.1	1	AtWU_03158	meiotic nuclear division protein 1
XM_035498272.1	1	AtWU_03159	uncharacterized protein
XM_035498273.1	1	AtWU_03160	WD repeat protein
XM_035498276.1	1	AtWU_03163	uncharacterized protein
XM_035498281.1	1	AtWU_03168	uncharacterized protein
XM_035498282.1	1	AtWU_03169	shikimate dehydrogenase substrate binding domain family protein
XM_035498283.1	1	AtWU_03170	AP endonuclease, family 2
XM_035498299.1	1	AtWU_03186	kinase domain protein
XM_035498301.1	1	AtWU_03188	MFS multidrug transporter
XM_035498304.1	1	AtWU_03191	MFS multidrug transporter
XM_035498305.1	1	AtWU_03192	orotate phosphoribosyltransferase
XM_035498312.1	1	AtWU_03199	cytochrome P450 family protein
XM_035498315.1	1	AtWU_03202	uncharacterized protein
XM_035498317.1	1	AtWU_03204	vesicle transport protein ykt6
XM_035498325.1	1	AtWU_03212	kinase-like protein
XM_035498326.1	1	AtWU_03213	deoxyribodipyrimidine photo-lyase Phr1
XM_035498327.1	1	AtWU_03214	C6 transcription factor
XM_035498329.1	1	AtWU_03216	C6 finger domain protein
XM_035498330.1	1	AtWU_03217	branched-chain amino acid aminotransferase
XM_035498331.1	1	AtWU_03218	phosphotransferase enzyme family protein
XM_035498332.1	1	AtWU_03219	uncharacterized protein
XM_035498333.1	1	AtWU_03220	ATP :tRNA-specific tRNA nucleotidyltransferase
XM_035498335.1	1	AtWU_03222	ATP :tRNA-specific tRNA nucleotidyltransferase
XM_035498336.1	1	AtWU_03223	TRAPP complex protein TRS85
XM_035498337.1	1	AtWU_03224	SNF7 family protein
XM_035498338.1	1	AtWU_03225	postreplication repair E3 ubiquitin-protein ligase rad18
XM_035498339.1	1	AtWU_03226	DNA polymerase subunit Cdc27
XM_035498341.1	1	AtWU_03228	peroxisome biosynthesis protein (PAS10/Peroxin-12)
XM_035498342.1	1	AtWU_03229	Pex12 amino terminal region-domain-containing protein
XM_035498344.1	1	AtWU_03231	pre-rRNA-processing protein Esf2
XM_035498345.1	1	AtWU_03232	mitochondrial carrier
XM_035498346.1	1	AtWU_03233	DDT domain protein
XM_035498347.1	1	AtWU_03234	dolichyl pyrophosphate Glc1Man9GlcNAc2 alpha-1,3-glucosyltransferase
XM_035498348.1	1	AtWU_03235	lectin family integral membrane protein
XM_035498350.1	1	AtWU_03237	curved DNA-binding protein
XM_035498351.1	1	AtWU_03238	glucose dehydrogenase
XM_035498353.1	1	AtWU_03240	SNF5-domain-containing protein
XM_035498354.1	1	AtWU_03241	sister chromatid cohesion and DNA repair protein
XM_035498355.1	1	AtWU_03242	MFS multidrug transporter
XM_035498356.1	1	AtWU_03243	PHD and RING finger domain protein
XM_035498358.1	1	AtWU_03245	saccharopine dehydrogenase
XM_035498359.1	1	AtWU_03246	alpha/beta-hydrolase
XM_035498360.1	1	AtWU_03247	pinin/SDK/memA domain protein
XM_035498361.1	1	AtWU_03248	actin monomer binding protein
XM_035498362.1	1	AtWU_03249	succinate:fumarate antiporter
XM_035498364.1	1	AtWU_03251	peroxisome proliferation protein peroxin 26
XM_035498365.1	1	AtWU_03252	CAF1 family ribonuclease
XM_035498366.1	1	AtWU_03253	CAF1 family ribonuclease
XM_035498367.1	1	AtWU_03254	cript family protein
XM_035498368.1	1	AtWU_03255	AIG2-like family protein
XM_035498372.1	1	AtWU_03259	nuclear export protein Noc3
XM_035498373.1	1	AtWU_03260	60S ribosome subunit biogenesis protein Nip7
XM_035498374.1	1	AtWU_03261	DUF298 domain protein
XM_035498375.1	1	AtWU_03262	v-SNARE/peroxisomal membrane protein A fusion protein
XM_035498377.1	1	AtWU_03264	25D9-5p
XM_035498378.1	1	AtWU_03265	GDSL-like lipase/acylhydrolase family protein
XM_035498380.1	1	AtWU_03267	uncharacterized protein
XM_035498382.1	1	AtWU_03269	MAPKKK cascade protein kinase regulator Ste50
XM_035498383.1	1	AtWU_03270	Na+/H+ antiporter Nha1
XM_035498384.1	1	AtWU_03271	sorting nexin Mvp1
XM_035498385.1	1	AtWU_03272	telomere length regulation protein Elg1
XM_035498386.1	1	AtWU_03273	sulfatase family protein
XM_035498394.1	1	AtWU_03281	amino acid transporter
XM_035498395.1	1	AtWU_03282	luciferase
XM_035498396.1	1	AtWU_03283	APH-domain-containing protein
XM_035498406.1	1	AtWU_03293	polyamine transporter
XM_035498416.1	1	AtWU_03303	pectinesterase family protein
XM_035498417.1	1	AtWU_03304	endo-xylogalacturonan hydrolase A
XM_035498419.1	1	AtWU_03306	catabolic 3-dehydroquinase
XM_035498423.1	1	AtWU_03310	pathway-specific regulatory protein
XM_035498424.1	1	AtWU_03311	alpha/beta hydrolase fold protein
XM_035498428.1	1	AtWU_03315	acyl-CoA N-acyltransferase
XM_035498430.1	1	AtWU_03317	MFS phospholipid transporter
XM_035498431.1	1	AtWU_03318	cytochrome P450
XM_035498436.1	1	AtWU_03323	short chain dehydrogenase
XM_035498443.1	1	AtWU_03330	uncharacterized transcriptional regulatory protein C1F7.11c
XM_035498444.1	1	AtWU_03331	flavin-containing monooxygenase
XM_035498452.1	1	AtWU_03339	prolyl oligopeptidase family protein
XM_035498467.1	1	AtWU_03355	Zn(II)2Cys6 transcription factor
XM_035498484.1	1	AtWU_03372	glycosyltransferase family 69 protein
XM_035498485.1	1	AtWU_03373	glycosyl transferase
XM_035498486.1	1	AtWU_03374	glycosyl transferase
XM_035498487.1	1	AtWU_03375	LmbE-like protein
XM_035498494.1	1	AtWU_03382	2-haloalkanoic acid dehalogenase
XM_035498495.1	1	AtWU_03383	proline racemase
XM_035498498.1	1	AtWU_03386	aminotransferase family protein
XM_035498505.1	1	AtWU_03393	NADP(+) coupled glycerol dehydrogenase
XM_035498516.1	1	AtWU_03404	NADH:flavin oxidoreductase / NADH oxidase family protein
XM_035498517.1	1	AtWU_03405	toxin biosynthesis protein-like protein
XM_035498518.1	1	AtWU_03406	cloroperoxidase
XM_035498519.1	1	AtWU_03407	carboxypeptidase Y
XM_035498521.1	1	AtWU_03409	MFS monocarboxylate transporter
XM_035498525.1	1	AtWU_03413	oxidoreductase 2-nitropropane dioxygenase family
XM_035498530.1	1	AtWU_03418	short chain dehydrogenase family protein
XM_035498536.1	1	AtWU_03424	P-loop containing nucleoside triphosphate hydrolase protein
XM_035498538.1	1	AtWU_03426	ABC transporter Cdr4
XM_035498560.1	1	AtWU_03448	C6 zinc finger domain protein
XM_035498576.1	1	AtWU_03464	NAD(P)-binding protein
XM_035498577.1	1	AtWU_03465	uncharacterized protein
XM_035498584.1	1	AtWU_03472	glycoside hydrolase
XM_035498587.1	1	AtWU_03475	fungal specific transcription factor domain family protein
XM_035498588.1	1	AtWU_03476	amino acid permease/ SLC12A domain-containing protein
XM_035498598.1	1	AtWU_03486	C6 zinc finger domain protein
XM_035498599.1	1	AtWU_03487	acid protease
XM_035498601.1	1	AtWU_03489	fungal-specific transcription factor
XM_035498602.1	1	AtWU_03490	ABC multidrug transporter
XM_035498603.1	1	AtWU_03491	uncharacterized protein
XM_035498605.1	1	AtWU_03493	O-methyltransferase
XM_035498606.1	1	AtWU_03494	alpha/beta hydrolase fold protein
XM_035498609.1	1	AtWU_03497	glycosyl hydrolase
XM_035498622.1	1	AtWU_03510	heterokaryon incompatibility protein-domain-containing protein
XM_035498623.1	1	AtWU_03511	branched-chain amino acid aminotransferase
XM_035498624.1	1	AtWU_03512	MFS general substrate transporter
XM_035498626.1	1	AtWU_03514	MFS toxin efflux pump
XM_035498627.1	1	AtWU_03515	thioredoxin reductase GliT
XM_035498628.1	1	AtWU_03516	nonribosomal peptide synthase
XM_035498631.1	1	AtWU_03519	sterigmatocystin 8-O-methyltransferase precursor
XM_035498632.1	1	AtWU_03520	benomyl/methotrexate resistance protein
XM_035498638.1	1	AtWU_03526	glutathione transferase
XM_035498650.1	1	AtWU_03538	short-chain dehydrogenase
XM_035498656.1	1	AtWU_03544	alpha-amylase
XM_035498657.1	1	AtWU_03545	alpha-1,3-glucan synthase Ags1
XM_035498664.1	1	AtWU_03552	NmrA-like family protein
XM_035498669.1	1	AtWU_03557	metallo-beta-lactamase superfamily protein
XM_035498676.1	1	AtWU_03564	glycyl-tRNA synthetase
XM_035498682.1	1	AtWU_03570	fungal Zn(2)-Cys(6) binuclear cluster domain family protein
XM_035498684.1	1	AtWU_03572	LipA and NB-ARC domain protein
XM_035498687.1	1	AtWU_03575	sterigmatocystin biosynthesis P450 monooxygenase stcS
XM_035498692.1	1	AtWU_03580	C6 transcription factor
XM_035498695.1	1	AtWU_03583	fatty acid synthase beta subunit
XM_035498700.1	1	AtWU_03588	DNA damage response protein RcaA
XM_035498701.1	1	AtWU_03589	DNA-directed polymerase kappa
XM_035498702.1	1	AtWU_03590	DNA polymerase kappa
XM_035498706.1	1	AtWU_03594	GPI mannosyltransferase 1
XM_035498707.1	1	AtWU_03595	C6 transcription factor
XM_035498712.1	1	AtWU_03600	ankyrin repeat-containing protein
XM_035498713.1	1	AtWU_03601	ubiquitin carboxyl-terminal hydrolase
XM_035498742.1	1	AtWU_03630	translin-associated factor TraX
XM_035498744.1	1	AtWU_03632	thiosulfate sulfurtransferase
XM_035498745.1	1	AtWU_03633	thiosulfate sulfurtransferase
XM_035498747.1	1	AtWU_03635	short chain dehydrogenase family protein
XM_035498748.1	1	AtWU_03636	kinesin family protein
XM_035498749.1	1	AtWU_03637	isoleucyl-tRNA synthetase
XM_035498750.1	1	AtWU_03638	isoleucyl-tRNA synthetase
XM_035498759.1	1	AtWU_03647	eukaryotic translation initiation factor 4E-1
XM_035498765.1	1	AtWU_03653	argininosuccinate synthetase
XM_035498766.1	1	AtWU_03654	hydrolase
XM_035498767.1	1	AtWU_03655	MFS monocarboxylate transporter
XM_035498768.1	1	AtWU_03656	PTR2-domain-containing protein
XM_035498770.1	1	AtWU_03658	bola-like protein
XM_035498771.1	1	AtWU_03659	AMP-binding enzyme
XM_035498773.1	1	AtWU_03661	mitochondrial exoribonuclease Cyt-4
XM_035498774.1	1	AtWU_03662	uncharacterized protein
XM_035498776.1	1	AtWU_03664	cystathionine gamma-synthase
XM_035498777.1	1	AtWU_03665	ribosomal protein S5
XM_035498780.1	1	AtWU_03668	C6 transcription factor
XM_035498781.1	1	AtWU_03669	uncharacterized protein
XM_035498782.1	1	AtWU_03670	MFS transporter Fmp42
XM_035498783.1	1	AtWU_03671	similar to An12g01030
XM_035498786.1	1	AtWU_03674	arginosuccinate synthase family protein
XM_035498789.1	1	AtWU_03677	rhamnogalacturonase rhgA
XM_035498790.1	1	AtWU_03678	sugar transporter
XM_035498793.1	1	AtWU_03681	phosphatidylserine decarboxylase family protein
XM_035498794.1	1	AtWU_03682	Cys/Met metabolism PLP-dependent enzyme family protein
XM_035498797.1	1	AtWU_03685	malate permease
XM_035498798.1	1	AtWU_03686	fungal specific transcription factor domain family protein
XM_035498800.1	1	AtWU_03688	C6 transcription factor
XM_035498801.1	1	AtWU_03689	C6 transcription factor
XM_035498805.1	1	AtWU_03693	DNA-directed RNA polymerase III subunit Rpc34
XM_035498806.1	1	AtWU_03694	PHD finger domain protein
XM_035498807.1	1	AtWU_03695	nicotinate phosphoribosyltransferase
XM_035498808.1	1	AtWU_03696	Zn(II)2Cys6 transcription factor
XM_035498809.1	1	AtWU_03697	DUF1716 domain protein
XM_035498813.1	1	AtWU_03701	nuclear pore complex subunit Nup85
XM_035498814.1	1	AtWU_03702	C6 zinc finger domain protein
XM_035498818.1	1	AtWU_03706	cytochrome c oxidase assembly protein
XM_035498821.1	1	AtWU_03709	triacylglycerol lipase
XM_035498822.1	1	AtWU_03710	S-antigen, N-terminal domain protein
XM_035498823.1	1	AtWU_03711	nicotinate phosphoribosyltransferase (NAPRTase) family protein
XM_035498824.1	1	AtWU_03712	AIF-like mitochondrial oxidoreductase
XM_035498825.1	1	AtWU_03713	RNA polymerase I subunit Rpa43
XM_035498826.1	1	AtWU_03714	membrane associated DnaJ chaperone
XM_035498827.1	1	AtWU_03715	DUF1711-domain-containing protein
XM_035498830.1	1	AtWU_03718	protein-lysine N-methyltransferase efm3
XM_035498833.1	1	AtWU_03721	cyclophilin-like protein
XM_035498835.1	1	AtWU_03723	zinc knuckle domain protein
XM_035498837.1	1	AtWU_03725	ribosomal small subunit assembly protein
XM_035498838.1	1	AtWU_03726	uncharacterized protein
XM_035498842.1	1	AtWU_03730	transport protein particle subunit
XM_035498843.1	1	AtWU_03731	U5 snRNP complex subunit
XM_035498844.1	1	AtWU_03732	U5 snRNP complex subunit
XM_035498845.1	1	AtWU_03733	ER glycosyl hydrolase
XM_035498846.1	1	AtWU_03734	ER glycosyl hydrolase
XM_035498849.1	1	AtWU_03737	YjgF-like protein
XM_035498851.1	1	AtWU_03739	NADH:ubiquinone oxidoreductase kD subunit
XM_035498852.1	1	AtWU_03740	SNF2 family helicase/ATPase
XM_035498853.1	1	AtWU_03741	meiotic recombinase Dmc1
XM_035498856.1	1	AtWU_03744	NAD-dependent malic enzyme, mitochondrial
XM_035498857.1	1	AtWU_03745	uncharacterized protein
XM_035498858.1	1	AtWU_03746	mRNA processing protein
XM_035498860.1	1	AtWU_03748	polysaccharide synthase Cps1
XM_035498862.1	1	AtWU_03750	putative integral membrane protein
XM_035498863.1	1	AtWU_03751	Rab GTPase protein
XM_035498864.1	1	AtWU_03752	putative D-xylulose reductase A
XM_035498865.1	1	AtWU_03753	D-lactate dehydrogenase
XM_035498866.1	1	AtWU_03754	WD40 repeat-like protein
XM_035498867.1	1	AtWU_03755	DNA-directed RNA polymerases N/8 kDa subunit superfamily
XM_035498876.1	1	AtWU_03765	putative feruloyl esterase A
XM_035498877.1	1	AtWU_03766	amino acid transporter
XM_035498878.1	1	AtWU_03767	aminotransferase class I and II family protein
XM_035498879.1	1	AtWU_03768	WSC-domain-containing protein
XM_035498887.1	1	AtWU_03776	The adenylation A domain of siderophore-synthesizing nonribosomal peptide synthetases NRPS
XM_035498893.1	1	AtWU_03782	FAD-binding domain-containing protein
XM_035498909.1	1	AtWU_03798	acetyl-CoA synthetase-like protein
XM_035498911.1	1	AtWU_03800	6-phosphogluconate dehydrogenase C-terminal domain-like protein
XM_035498913.1	1	AtWU_03802	copper amine oxidase
XM_035498916.1	1	AtWU_03805	allergen Asp F4-like protein
XM_035498918.1	1	AtWU_03807	ribonuclease III
XM_035498928.1	1	AtWU_03817	fungal-specific transcription factor
XM_035498930.1	1	AtWU_03819	protease S8 tripeptidyl peptidase I
XM_035498938.1	1	AtWU_03827	DUF1275 domain protein
XM_035498939.1	1	AtWU_03828	oxalate decarboxylase OxdC
XM_035498941.1	1	AtWU_03830	uncharacterized protein
XM_035498944.1	1	AtWU_03833	phospholipase/carboxylesterase
XM_035498945.1	1	AtWU_03834	NAD(P)-binding protein
XM_035498946.1	1	AtWU_03835	fungal-specific transcription factor domain-containing protein
XM_035498947.1	1	AtWU_03836	glycosyl hydrolase 76 family protein
XM_035498950.1	1	AtWU_03839	ribonuclease III domain family protein
XM_035498951.1	1	AtWU_03840	glutaminyl-tRNA synthetase
XM_035498953.1	1	AtWU_03842	polytopic membrane protein
XM_035498954.1	1	AtWU_03843	CTP synthase
XM_035498955.1	1	AtWU_03844	NAD dependent epimerase/dehydratase
XM_035498957.1	1	AtWU_03846	short chain dehydrogenase/reductase
XM_035498958.1	1	AtWU_03847	monooxygenase
XM_035498964.1	1	AtWU_03853	nitro/flavin reductase
XM_035498972.1	1	AtWU_03861	ATPase, AAA family protein
XM_035498973.1	1	AtWU_03862	amino acid transporter
XM_035498979.1	1	AtWU_03868	fungal specific transcription factor domain family protein
XM_035499005.1	1	AtWU_03894	short-chain dehydrogenase/oxidoreductase
XM_035499015.1	1	AtWU_03904	MFS general substrate transporter
XM_035499016.1	1	AtWU_03905	probable aspartic-type endopeptidase opsB
XM_035499017.1	1	AtWU_03906	yapsin
XM_035499018.1	1	AtWU_03907	uncharacterized protein
XM_035499019.1	1	AtWU_03908	alpha-L-fucosidase
XM_035499026.1	1	AtWU_03915	proline-specific permease
XM_035499031.1	1	AtWU_03920	estA precursor
XM_035499032.1	1	AtWU_03921	estA precursor
XM_035499033.1	1	AtWU_03922	cytochrome P450 family protein
XM_035499037.1	1	AtWU_03926	monooxygenase
XM_035499039.1	1	AtWU_03928	IQ calmodulin-binding motif protein
XM_035499040.1	1	AtWU_03929	alpha/beta hydrolase family protein
XM_035499041.1	1	AtWU_03930	sexual differentiation process protein Isp4
XM_035499042.1	1	AtWU_03931	acid phosphatase
XM_035499046.1	1	AtWU_03935	short-chain dehydrogenase
XM_035499052.1	1	AtWU_03941	uncharacterized protein
XM_035499058.1	1	AtWU_03947	C6 finger domain protein
XM_035499072.1	1	AtWU_03961	WD40 repeat-like protein
XM_035499077.1	1	AtWU_03966	importin subunit beta-2
XM_035499078.1	1	AtWU_03967	sacI domain protein
XM_035499081.1	1	AtWU_03970	coatomer subunit delta
XM_035499082.1	1	AtWU_03971	GTP1/OBG family protein
XM_035499083.1	1	AtWU_03972	orotidine 5'-phosphate decarboxylase
XM_035499086.1	1	AtWU_03975	protein serine/threonine phosphatase 2C
XM_035499087.1	1	AtWU_03976	CDP-diacylglycerol-inositol 3-phosphatidyltransferase PIS
XM_035499088.1	1	AtWU_03977	beta-isopropylmalate dehydrogenase A
XM_035499089.1	1	AtWU_03978	galactose-binding like protein
XM_035499090.1	1	AtWU_03979	phosphatidylserine decarboxylase
XM_035499091.1	1	AtWU_03980	uncharacterized protein
XM_035499094.1	1	AtWU_03983	importin beta-1 subunit
XM_035499096.1	1	AtWU_03985	anaphase-promoting complex subunit 4
XM_035499098.1	1	AtWU_03987	C6 finger domain protein
XM_035499105.1	1	AtWU_03994	helix-loop-helix DNA-binding domain protein
XM_035499106.1	1	AtWU_03995	Maf-domain-containing protein
XM_035499108.1	1	AtWU_03997	adenylosuccinate synthetase
XM_035499110.1	1	AtWU_03999	DnaJ domain protein
XM_035499111.1	1	AtWU_04000	positive regulator of purine utilization
XM_035499112.1	1	AtWU_04001	MFS multidrug transporter
XM_035499113.1	1	AtWU_04002	GTP-binding protein Obg
XM_035499114.1	1	AtWU_04003	JmjC domain protein
XM_035499116.1	1	AtWU_04005	homeobox and C2H2 transcription factor
XM_035499117.1	1	AtWU_04006	homeobox and C2H2 transcription factor
XM_035499118.1	1	AtWU_04007	ubiquitin-conjugating enzyme
XM_035499124.1	1	AtWU_04013	peroxisome biosynthesis protein (Peroxine-7)
XM_035499125.1	1	AtWU_04014	DUF1014-domain-containing protein
XM_035499126.1	1	AtWU_04015	uncharacterized protein
XM_035499128.1	1	AtWU_04017	flavo protein oxygenase
XM_035499130.1	1	AtWU_04019	flavo protein oxygenase
XM_035499132.1	1	AtWU_04021	alpha-amylase
XM_035499135.1	1	AtWU_04024	aminoadipic semialdehyde synthase
XM_035499137.1	1	AtWU_04026	poly(A) polymerase Pap
XM_035499138.1	1	AtWU_04027	ketose-bisphosphate aldolase class-II family protein
XM_035499140.1	1	AtWU_04029	GPI anchored transmidase
XM_035499142.1	1	AtWU_04031	uncharacterized protein
XM_035499143.1	1	AtWU_04032	acyl-CoA thioesterase II
XM_035499144.1	1	AtWU_04033	uncharacterized protein
XM_035499145.1	1	AtWU_04034	endonuclease/exonuclease/phosphatase family protein
XM_035499148.1	1	AtWU_04037	uncharacterized protein
XM_035499149.1	1	AtWU_04038	fungal specific transcription factor
XM_035499150.1	1	AtWU_04039	prefoldin subunit 4
XM_035499152.1	1	AtWU_04041	uncharacterized protein
XM_035499154.1	1	AtWU_04043	polysaccharide deacetylase family protein
XM_035499155.1	1	AtWU_04044	UbiD family decarboxylase
XM_035499156.1	1	AtWU_04045	choline transport protein
XM_035499157.1	1	AtWU_04046	dsDNA-dependent ATPase
XM_035499158.1	1	AtWU_04047	similar to An01g13270
XM_035499160.1	1	AtWU_04049	dihydrouridine synthase (Dus) family protein
XM_035499161.1	1	AtWU_04050	C2H2-type zinc finger family protein
XM_035499162.1	1	AtWU_04051	protein dml1
XM_035499163.1	1	AtWU_04052	actin-like ATPase domain-containing protein
XM_035499164.1	1	AtWU_04053	uncharacterized protein
XM_035499165.1	1	AtWU_04054	SDA1 domain protein
XM_035499167.1	1	AtWU_04056	AMP binding domain protein
XM_035499168.1	1	AtWU_04057	2-isopropylmalate synthase
XM_035499169.1	1	AtWU_04058	DEAD-domain-containing protein
XM_035499172.1	1	AtWU_04061	fibronectin type III domain family protein
XM_035499173.1	1	AtWU_04062	C6 transcription factor
XM_035499174.1	1	AtWU_04063	protein translocation complex component
XM_035499176.1	1	AtWU_04065	peptidase D
XM_035499178.1	1	AtWU_04067	camp-specific phosphodiesterase
XM_035499179.1	1	AtWU_04068	amidase signature enzyme
XM_035499180.1	1	AtWU_04069	GPI-anchored wall transfer protein 1
XM_035499182.1	1	AtWU_04071	acyl-CoA dehydrogenase mitochondrial precursor
XM_035499183.1	1	AtWU_04072	acyl-CoA dehydrogenase mitochondrial precursor
XM_035499185.1	1	AtWU_04074	serine/threonine protein kinase
XM_035499188.1	1	AtWU_04077	mitochondrial distribution and morphology protein 12
XM_035499190.1	1	AtWU_04079	tRNA dihydrouridine synthase
XM_035499192.1	1	AtWU_04081	transcription factor IIA, alpha/beta subunit
XM_035499193.1	1	AtWU_04082	Zn(II)2Cys6 transcription factor
XM_035499194.1	1	AtWU_04083	WD repeat-containing protein slp1
XM_035499197.1	1	AtWU_04086	ubiquitin-protein ligase Sel1/Ubx2
XM_035499199.1	1	AtWU_04088	WD domain protein
XM_035499201.1	1	AtWU_04090	protein TMA23
XM_035499203.1	1	AtWU_04092	fibronectin type III domain protein
XM_035499205.1	1	AtWU_04094	TFIID-31kDa-domain-containing protein
XM_035499206.1	1	AtWU_04095	cytochrome c oxidase biogenesis protein Cmc1 like-domain-containing protein
XM_035499207.1	1	AtWU_04096	U3 small nucleolar RNA-associated protein Utp11
XM_035499211.1	1	AtWU_04100	oxidoreductase
XM_035499212.1	1	AtWU_04101	general amidase
XM_035499214.1	1	AtWU_04103	ankyrin repeat protein
XM_035499215.1	1	AtWU_04104	choriogenin Hminor
XM_035499219.1	1	AtWU_04108	chitin binding protein
XM_035499220.1	1	AtWU_04109	GAT domain-containing protein
XM_035499224.1	1	AtWU_04113	uncharacterized protein
XM_035499225.1	1	AtWU_04114	metalloreductase
XM_035499227.1	1	AtWU_04116	UBX domain protein
XM_035499228.1	1	AtWU_04117	PAB-dependent poly(A)-specific ribonuclease subunit pan3
XM_035499230.1	1	AtWU_04119	U6 snRNA-associated Sm-like protein LSm7
XM_035499233.1	1	AtWU_04122	TGF beta receptor associated protein 1
XM_035499234.1	1	AtWU_04123	golgi membrane protein
XM_035499240.1	1	AtWU_04129	putative mitochondrial processing peptidase beta subunit
XM_035499242.1	1	AtWU_04131	PLAC8-domain-containing protein
XM_035499244.1	1	AtWU_04133	methyltransferase
XM_035499259.1	1	AtWU_04148	formyltetrahydrofolate deformylase
XM_035499260.1	1	AtWU_04149	UV-induced protein uvi15
XM_035499265.1	1	AtWU_04154	nuclear segregation protein
XM_035499266.1	1	AtWU_04155	DNA-directed RNA polymerases I, II, and III subunit RPABC1
XM_035499268.1	1	AtWU_04157	integral membrane protein Pth11-like protein
XM_035499269.1	1	AtWU_04158	histidinol-phosphate aminotransferase
XM_035499270.1	1	AtWU_04159	MMP37-like protein
XM_035499271.1	1	AtWU_04160	chromosome segregation protein BIR1
XM_035499272.1	1	AtWU_04161	C2H2 finger domain protein
XM_035499273.1	1	AtWU_04162	F-box domain protein
XM_035499275.1	1	AtWU_04164	Zn(II)2Cys6 transcription factor
XM_035499277.1	1	AtWU_04166	berberine and berberine like family protein
XM_035499278.1	1	AtWU_04167	nonsense-mediated mRNA decay protein Upf3
XM_035499279.1	1	AtWU_04168	TOR signaling pathway phosphatase SitA
XM_035499280.1	1	AtWU_04169	phenol 2-monooxygenase
XM_035499286.1	1	AtWU_04175	dipeptidase
XM_035499287.1	1	AtWU_04176	flavodoxin and radical SAM domain protein
XM_035499290.1	1	AtWU_04179	uncharacterized protein
XM_035499291.1	1	AtWU_04180	carboxy-cis,cis-muconate cyclase
XM_035499294.1	1	AtWU_04183	formyltetrahydrofolate deformylase
XM_035499295.1	1	AtWU_04184	Rh-like protein/ammonium transporter
XM_035499296.1	1	AtWU_04185	protein translocase SEC6
XM_035499298.1	1	AtWU_04187	Zn(II)2Cys6 transcription factor
XM_035499314.1	1	AtWU_04203	UDP-galactose 4-epimerase
XM_035499316.1	1	AtWU_04205	protein kinase domain family protein
XM_035499321.1	1	AtWU_04210	uncharacterized protein
XM_035499322.1	1	AtWU_04211	glycosyl hydrolases 31 family protein
XM_035499326.1	1	AtWU_04215	fungal-specific transcription factor
XM_035499336.1	1	AtWU_04225	6-hydroxy-D-nicotine oxidase
XM_035499338.1	1	AtWU_04227	26S proteasome-associated ubiquitin C-terminal hydrolase
XM_035499339.1	1	AtWU_04228	choline kinase
XM_035499343.1	1	AtWU_04232	auxin efflux carrier superfamily
XM_035499345.1	1	AtWU_04234	NAD(P)-binding protein
XM_035499350.1	1	AtWU_04239	similar to An01g11000
XM_035499351.1	1	AtWU_04240	threonyl-tRNA synthetase kinase
XM_035499352.1	1	AtWU_04241	C6 transcription factor
XM_035499353.1	1	AtWU_04242	general substrate transporter
XM_035499355.1	1	AtWU_04244	ThiJ/PfpI family protein
XM_035499362.1	1	AtWU_04251	ATP-dependent RNA helicase rok1
XM_035499363.1	1	AtWU_04252	VPS28-domain-containing protein
XM_035499365.1	1	AtWU_04254	glucose-inducible SAM-dependent methyltransferase Rrg1
XM_035499366.1	1	AtWU_04255	vacuolar protein sorting-associated protein Vps28
XM_035499367.1	1	AtWU_04256	ribosome assembly protein Noc2
XM_035499368.1	1	AtWU_04257	potassium transporter
XM_035499370.1	1	AtWU_04259	conidiation-specific protein 10
XM_035499372.1	1	AtWU_04261	tRNA processing endoribonuclease Trz1
XM_035499373.1	1	AtWU_04262	phosphoglycerate mutase-like protein
XM_035499374.1	1	AtWU_04263	small monomeric GTPase
XM_035499375.1	1	AtWU_04264	heme/steroid binding domain protein
XM_035499378.1	1	AtWU_04267	tRNA-dihydrouridine synthase 1
XM_035499379.1	1	AtWU_04268	CENP-S associating centromere protein X-domain-containing protein
XM_035499384.1	1	AtWU_04273	dihydroorotase
XM_035499388.1	1	AtWU_04277	short chain dehydrogenase family protein
XM_035499389.1	1	AtWU_04278	Swr1p complex component
XM_035499390.1	1	AtWU_04279	ribonuclease T2
XM_035499396.1	1	AtWU_04285	dead box ATP-dependent rna helicase
XM_035499398.1	1	AtWU_04287	CFIA complex component Rna14
XM_035499399.1	1	AtWU_04288	histone chaperone ASF1
XM_035499400.1	1	AtWU_04289	SNARE-dependent exocytosis protein
XM_035499406.1	1	AtWU_04295	golgi complex component Cog3
XM_035499407.1	1	AtWU_04296	mitochondrial protein Fmp25
XM_035499408.1	1	AtWU_04297	glutamate decarboxylase
XM_035499409.1	1	AtWU_04298	RINT-1 family protein
XM_035499410.1	1	AtWU_04299	DNA ligase I
XM_035499411.1	1	AtWU_04300	putative integral membrane protein
XM_035499412.1	1	AtWU_04301	zinc metallo proteinase
XM_035499415.1	1	AtWU_04304	vacuolar assembly protein
XM_035499416.1	1	AtWU_04305	DUF155-domain-containing protein
XM_035499421.1	1	AtWU_04310	uncharacterized protein
XM_035499423.1	1	AtWU_04312	N-terminal nucleophile aminohydrolase
XM_035499426.1	1	AtWU_04315	transthyretin domain protein
XM_035499427.1	1	AtWU_04316	arsenite translocating ATPase ArsA
XM_035499431.1	1	AtWU_04320	putative ARID/BRIGHT domain protein
XM_035499437.1	1	AtWU_04326	uncharacterized protein
XM_035499439.1	1	AtWU_04328	B subunit of glutamyl-tRNA amidotransferase
XM_035499440.1	1	AtWU_04329	40S ribosomal protein S31
XM_035499441.1	1	AtWU_04330	endochitinase B1 domain protein
XM_035499442.1	1	AtWU_04331	uncharacterized protein
XM_035499443.1	1	AtWU_04332	ClpP/crotonase
XM_035499448.1	1	AtWU_04337	uncharacterized protein
XM_035499449.1	1	AtWU_04338	autophagy-related protein 11
XM_035499450.1	1	AtWU_04339	centromere protein H (CENP-H)-domain-containing protein
XM_035499452.1	1	AtWU_04341	maltose acetyltransferase family protein
XM_035499453.1	1	AtWU_04342	coiled-coil domain-containing protein 174
XM_035499454.1	1	AtWU_04343	homoserine dehydrogenase
XM_035499455.1	1	AtWU_04344	HRQ family protein 4
XM_035499456.1	1	AtWU_04345	FCP1-like phosphatase, phosphatase domain protein
XM_035499460.1	1	AtWU_04349	Ran exchange factor Prp20/Pim1
XM_035499461.1	1	AtWU_04350	cysteine proteinase
XM_035499462.1	1	AtWU_04351	cysteine proteinase
XM_035499463.1	1	AtWU_04352	uncharacterized protein
XM_035499464.1	1	AtWU_04353	uncharacterized protein
XM_035499466.1	1	AtWU_04355	C6 finger domain protein
XM_035499470.1	1	AtWU_04359	beta-N-acetylglucosaminidase
XM_035499473.1	1	AtWU_04362	uncharacterized protein
XM_035499474.1	1	AtWU_04363	uncharacterized protein
XM_035499476.1	1	AtWU_04365	RNA exonuclease Rex2
XM_035499478.1	1	AtWU_04367	NAD binding Rossmann fold oxidoreductase
XM_035499480.1	1	AtWU_04369	EB1 protein
XM_035499484.1	1	AtWU_04373	PHD finger domain protein
XM_035499488.1	1	AtWU_04377	trimeric LpxA-like protein
XM_035499490.1	1	AtWU_04379	ARF/SAR superfamily
XM_035499491.1	1	AtWU_04380	MFS transporter, sugar porter (SP) family protein
XM_035499493.1	1	AtWU_04382	F-box domain protein
XM_035499497.1	1	AtWU_04386	sigma-70 region 2 family protein
XM_035499498.1	1	AtWU_04387	high-affinity hexose transporter
XM_035499500.1	1	AtWU_04389	oxidoreductase
XM_035499501.1	1	AtWU_04390	general substrate transporter
XM_035499503.1	1	AtWU_04392	forkhead transcription factor Fkh1/2
XM_035499507.1	1	AtWU_04396	PHD-finger family protein
XM_035499513.1	1	AtWU_04402	FAD binding domain protein
XM_035499514.1	1	AtWU_04403	uncharacterized protein
XM_035499515.1	1	AtWU_04404	flavin-containing amine oxidase
XM_035499516.1	1	AtWU_04405	homeobox transcription factor
XM_035499517.1	1	AtWU_04406	cation diffusion facilitator
XM_035499521.1	1	AtWU_04410	RING finger domain protein
XM_035499522.1	1	AtWU_04411	C6 transcription factor
XM_035499524.1	1	AtWU_04413	sterol uptake control protein 2
XM_035499526.1	1	AtWU_04415	epoxidase subunit A
XM_035499528.1	1	AtWU_04417	phosphatases II
XM_035499530.1	1	AtWU_04419	Pcc1-domain-containing protein
XM_035499532.1	1	AtWU_04421	recombination hotspot-binding protein
XM_035499533.1	1	AtWU_04422	mitosis protein dim1
XM_035499535.1	1	AtWU_04424	RNA exonuclease Rex3
XM_035499536.1	1	AtWU_04425	lipase/serine esterase
XM_035499537.1	1	AtWU_04426	phosphatidyl synthase
XM_035499541.1	1	AtWU_04430	guanine nucleotide binding protein, alpha subunit
XM_035499548.1	1	AtWU_04437	guanine nucleotide exchange factor
XM_035499549.1	1	AtWU_04438	DIL and ankyrin domain protein
XM_035499551.1	1	AtWU_04440	TBC domain protein
XM_035499553.1	1	AtWU_04442	S-adenosyl-L-methionine-dependent methyltransferase
XM_035499554.1	1	AtWU_04443	homocitrate synthase
XM_035499557.1	1	AtWU_04446	biogenesis of lysosome-related organelles complex 1 subunit KXD1
XM_035499559.1	1	AtWU_04448	sensor histidine kinase/response regulator
XM_035499560.1	1	AtWU_04449	allantoicase Alc
XM_035499562.1	1	AtWU_04451	ankyrin repeat-containing protein
XM_035499566.1	1	AtWU_04455	cytochrome b561
XM_035499567.1	1	AtWU_04456	seryl-tRNA synthetase
XM_035499568.1	1	AtWU_04457	similar to An02g08610
XM_035499569.1	1	AtWU_04458	C6 finger domain protein Acr-2
XM_035499570.1	1	AtWU_04459	serine/threonine protein kinase
XM_035499571.1	1	AtWU_04460	methyltransferase domain family protein
XM_035499574.1	1	AtWU_04463	similar to An02g08680
XM_035499575.1	1	AtWU_04464	general substrate transporter
XM_035499576.1	1	AtWU_04465	transcription factor TFIIIB complex subunit Brf1
XM_035499577.1	1	AtWU_04466	copper resistance-associated P-type ATPase
XM_035499578.1	1	AtWU_04467	crossover junction endonuclease mus81
XM_035499579.1	1	AtWU_04468	uncharacterized protein
XM_035499585.1	1	AtWU_04474	isoflavone reductase family protein
XM_035499587.1	1	AtWU_04476	clathrin-coated vesiclec protein
XM_035499588.1	1	AtWU_04477	transcriptional corepressor of histone genes
XM_035499589.1	1	AtWU_04478	kinesin family protein
XM_035499591.1	1	AtWU_04480	ubiquitin conjugating enzyme
XM_035499592.1	1	AtWU_04481	cytochrome P450
XM_035499593.1	1	AtWU_04482	DUF580-domain-containing protein
XM_035499597.1	1	AtWU_04486	mitochondrial chaperone Bcs1
XM_035499598.1	1	AtWU_04487	dioxygenase
XM_035499600.1	1	AtWU_04489	chaperonin complex component, TCP-1 gamma subunit
XM_035499601.1	1	AtWU_04490	DUF1168-domain-containing protein
XM_035499602.1	1	AtWU_04491	ubiquitin conjugating enzyme
XM_035499603.1	1	AtWU_04492	zf-PARP-domain-containing protein
XM_035499604.1	1	AtWU_04493	MFS transporter
XM_035499607.1	1	AtWU_04496	RTA1 like family protein
XM_035499610.1	1	AtWU_04499	deacetylase complex subunit Sds3
XM_035499612.1	1	AtWU_04501	plasma-membrane choline transporter family protein
XM_035499613.1	1	AtWU_04502	1,3-beta-glucanosyltransferase
XM_035499614.1	1	AtWU_04503	protein kinase domain-containing protein
XM_035499616.1	1	AtWU_04505	AT DNA binding protein
XM_035499620.1	1	AtWU_04509	phosphatidate cytidylyltransferase
XM_035499621.1	1	AtWU_04510	ATP-dependent rRNA helicase Spb4
XM_035499622.1	1	AtWU_04511	poly(ADP-ribose) polymerase and DNA-Ligase Zn-finger region family protein
XM_035499626.1	1	AtWU_04515	pseudouridine synthase
XM_035499628.1	1	AtWU_04517	ribose-phosphate pyrophosphokinase II
XM_035499629.1	1	AtWU_04518	vacuolar ATP synthase subunit D
XM_035499631.1	1	AtWU_04520	cellobiose dehydrogenase
XM_035499633.1	1	AtWU_04522	uncharacterized protein
XM_035499634.1	1	AtWU_04523	aldose 1-epimerase family protein
XM_035499637.1	1	AtWU_04526	F-box domain protein
XM_035499638.1	1	AtWU_04527	kinetochore complex Sim4 subunit Fta1-domain-containing protein
XM_035499639.1	1	AtWU_04528	sulfate transporter
XM_035499640.1	1	AtWU_04529	putative eukaryotic translation initiation factor 2 alpha subunit
XM_035499641.1	1	AtWU_04530	potassium ion channel Yvc1
XM_035499642.1	1	AtWU_04531	beta-lactamase
XM_035499643.1	1	AtWU_04532	FAD-binding domain-containing protein
XM_035499648.1	1	AtWU_04537	short-chain dehydrogenase
XM_035499650.1	1	AtWU_04539	fatty acid synthase S-acetyltransferase
XM_035499651.1	1	AtWU_04540	ankyrin repeat domain protein
XM_035499652.1	1	AtWU_04541	FYVE-domain-containing protein
XM_035499654.1	1	AtWU_04543	uncharacterized protein
XM_035499657.1	1	AtWU_04546	LRP16 family protein
XM_035499658.1	1	AtWU_04547	sexual development transcription factor NsdD
XM_035499659.1	1	AtWU_04548	cholinesterase
XM_035499662.1	1	AtWU_04551	NADH-ubiquinone oxidoreductase B18 subunit
XM_035499663.1	1	AtWU_04552	APSES transcription factor
XM_035499665.1	1	AtWU_04554	amino acid transporter
XM_035499666.1	1	AtWU_04555	nicotinamide nucleotide transhydrogenase
XM_035499669.1	1	AtWU_04558	Beta-ketoacyl synthase, N-terminal domain family protein
XM_035499670.1	1	AtWU_04559	KR domain family protein
XM_035499671.1	1	AtWU_04560	putative fatty acid elongase
XM_035499673.1	1	AtWU_04562	glycosyl transferase
XM_035499674.1	1	AtWU_04563	gamma-tubulin complex component GCP5
XM_035499675.1	1	AtWU_04564	phosphoribosylformylglycinamidine synthase
XM_035499678.1	1	AtWU_04567	fungal-specific transcription factor domain protein
XM_035499691.1	1	AtWU_04580	cell division cycle
XM_035499692.1	1	AtWU_04581	DUF572-domain-containing protein
XM_035499693.1	1	AtWU_04582	histone acetylase complex subunit Paf400
XM_035499694.1	1	AtWU_04583	protein phosphatase 2A regulatory B subunit
XM_035499695.1	1	AtWU_04584	RNA polymerase III transcription factor subunit
XM_035499696.1	1	AtWU_04585	cytochrome P450 family protein
XM_035499698.1	1	AtWU_04587	DNA replication licensing factor Mcm5
XM_035499699.1	1	AtWU_04588	GARP complex component
XM_035499700.1	1	AtWU_04589	uncharacterized protein
XM_035499703.1	1	AtWU_04592	arylsulfotransferase
XM_035499704.1	1	AtWU_04593	lipo protein
XM_035499705.1	1	AtWU_04594	farnesyl pyrophosphate synthetase 1
XM_035499707.1	1	AtWU_04596	ATP dependent DNA ligase domain protein
XM_035499708.1	1	AtWU_04597	putative eukaryotic translation initiation factor eIF-4A subunit
XM_035499709.1	1	AtWU_04598	WD40 repeat-like protein
XM_035499714.1	1	AtWU_04603	alpha/beta hydrolase
XM_035499716.1	1	AtWU_04605	endo-1,3(4)-beta-glucanase
[truncated: 9,546 more rows]
